# Supplementary material for: Decoding pooled RNAi screens by means of barcode tiling arrays
Source: BMC Genomics. 2010 Jan 5;11:7. doi: 10.1186/1471-2164-11-7 (PMC2824726; doi:10.1186/1471-2164-11-7)
Supplement: Additional file 1 — Results from negative selection screen, Shown are the clone IDs as well as stem sequences and target genes from all 305 shRNA expression constructs included in the screen. [file 1471-2164-11-7-S1.XLS]

## Sheet: Complete clone list
Clone_ID	Half-hairpin sense	NCBI Gene ID List	NCBI Gene Symbol List	NCBI Gene Alias List	NCBI Unigene Cluster List	NCBI Gene Ontology ID
V2LHS_111488	GCTGGACAACTTGTTGTTAAA	3586	IL10	CSIF, IL-10, IL10A, MGC126450, MGC126451, TGIF	Hs.193717	GO:0006916, GO:0006954, GO:0006955, GO:0007253, GO:0007267, GO:0030097, GO:0030183, GO:0030595, GO:0030886, GO:0032695, GO:0032715, GO:0032800, GO:0042092, GO:0042100, GO:0042130, GO:0042742, GO:0045191, GO:0045347, GO:0045348, GO:0045355, GO:0050715, GO:
V2LHS_111493	CCAACCACTTCATTCTTGAAA	3586	IL10	CSIF, IL-10, IL10A, MGC126450, MGC126451, TGIF	Hs.193717	GO:0006916, GO:0006954, GO:0006955, GO:0007253, GO:0007267, GO:0030097, GO:0030183, GO:0030595, GO:0030886, GO:0032695, GO:0032715, GO:0032800, GO:0042092, GO:0042100, GO:0042130, GO:0042742, GO:0045191, GO:0045347, GO:0045348, GO:0045355, GO:0050715, GO:
V2LHS_111501	CCAATGACTCAGAGGAAGAAA	3552	IL1A	IL-1A, IL1, IL1-ALPHA, IL1F1	Hs.1722	GO:0001660, GO:0006915, GO:0006916, GO:0006935, GO:0006954, GO:0006955, GO:0007267, GO:0008285, GO:0005576, GO:0005615, GO:0005737, GO:0004871, GO:0005149
V2LHS_111502	CGTGATTCTAAGAATCTCAAA	3552	IL1A	IL-1A, IL1, IL1-ALPHA, IL1F1	Hs.1722	GO:0001660, GO:0006915, GO:0006916, GO:0006935, GO:0006954, GO:0006955, GO:0007267, GO:0008285, GO:0005576, GO:0005615, GO:0005737, GO:0004871, GO:0005149
V2LHS_111505	CCTGGGCATTCTTGTTTCAAT	3552	IL1A	IL-1A, IL1, IL1-ALPHA, IL1F1	Hs.1722	GO:0001660, GO:0006915, GO:0006916, GO:0006935, GO:0006954, GO:0006955, GO:0007267, GO:0008285, GO:0005576, GO:0005615, GO:0005737, GO:0004871, GO:0005149
V2LHS_111567	GCAATTGAGAGCATTCTTAAA	3562	IL3	IL-3, MCGF, MGC79398, MGC79399, MULTI-CSF	Hs.694	GO:0006955, GO:0007267, GO:0007399, GO:0008284, GO:0009725, GO:0019221, GO:0030097, GO:0043066, GO:0045885, GO:0046330, GO:0050731, GO:0001558, GO:0005576, GO:0005615, GO:0005125, GO:0005135
V2LHS_111568	CCACGCGACATCCAATCCATA	3562	IL3	IL-3, MCGF, MGC79398, MGC79399, MULTI-CSF	Hs.694	GO:0006955, GO:0007267, GO:0007399, GO:0008284, GO:0009725, GO:0019221, GO:0030097, GO:0043066, GO:0045885, GO:0046330, GO:0050731, GO:0001558, GO:0005576, GO:0005615, GO:0005125, GO:0005135
V2LHS_111575	GCACAAGCAGCTGATCCGATT	3565	IL4	BSF1, IL-4, MGC79402	Hs.73917	GO:0006935, GO:0006968, GO:0008203, GO:0030183, GO:0030890, GO:0042092, GO:0042102, GO:0042325, GO:0043066, GO:0045189, GO:0045191, GO:0045348, GO:0045671, GO:0045944, GO:0048295, GO:0048304, GO:0050776, GO:0005576, GO:0005615, GO:0005136, GO:0005515
V2LHS_111606	GCTTAGAACTTTAAGCAACAA	7124	TNF	DIF, TNF-alpha, TNFA, TNFSF2	Hs.241570	GO:0000060, GO:0000122, GO:0000187, GO:0001775, GO:0001934, GO:0002037, GO:0002439, GO:0002740, GO:0006006, GO:0006916, GO:0006919, GO:0006927, GO:0006954, GO:0006959, GO:0007165, GO:0007275, GO:0008285, GO:0008625, GO:0009612, GO:0009615, GO:0009887, GO:
V2LHS_111628	GGCTACAGCCTCGATTTATAT	3486	IGFBP3	BP-53, IBP3	Hs.450230, Hs.697535	GO:0001558, GO:0001933, GO:0009968, GO:0043065, GO:0045663, GO:0005576, GO:0005634, GO:0008160, GO:0005520, GO:0046872
V2LHS_111629	GCGCACAGGCTTTATCGAGAA	3486	IGFBP3	BP-53, IBP3	Hs.450230, Hs.697535	GO:0001558, GO:0001933, GO:0009968, GO:0043065, GO:0045663, GO:0005576, GO:0005634, GO:0008160, GO:0005520, GO:0046872
V2LHS_111639	GCAAAGAATCTAGATGCAATA	3569	IL6	BSF2, HGF, HSF, IFNB2, IL-6	Hs.654458	GO:0006953, GO:0006954, GO:0006959, GO:0007166, GO:0007267, GO:0008284, GO:0008285, GO:0033138, GO:0042832, GO:0043066, GO:0043410, GO:0045079, GO:0045630, GO:0045727, GO:0045944, GO:0046888, GO:0050731, GO:0051384, GO:0001781, GO:0005576, GO:0005615, GO:
V2LHS_111640	GGACATGACAACTCATCTCAT	3569	IL6	BSF2, HGF, HSF, IFNB2, IL-6	Hs.654458	GO:0006953, GO:0006954, GO:0006959, GO:0007166, GO:0007267, GO:0008284, GO:0008285, GO:0033138, GO:0042832, GO:0043066, GO:0043410, GO:0045079, GO:0045630, GO:0045727, GO:0045944, GO:0046888, GO:0050731, GO:0051384, GO:0001781, GO:0005576, GO:0005615, GO:
V2LHS_111643	CCTCAGATTGTTGTTGTTAAT	3569	IL6	BSF2, HGF, HSF, IFNB2, IL-6	Hs.654458	GO:0006953, GO:0006954, GO:0006959, GO:0007166, GO:0007267, GO:0008284, GO:0008285, GO:0033138, GO:0042832, GO:0043066, GO:0043410, GO:0045079, GO:0045630, GO:0045727, GO:0045944, GO:0046888, GO:0050731, GO:0051384, GO:0001781, GO:0005576, GO:0005615, GO:
V2LHS_111806	GCCCTGATTGTGTATATTCAT	596	BCL2	Bcl-2	Hs.150749	GO:0006916, GO:0006959, GO:0007565, GO:0007584, GO:0008284, GO:0009314, GO:0009408, GO:0009636, GO:0010035, GO:0010039, GO:0001666, GO:0001836, GO:0031000, GO:0031069, GO:0042981, GO:0043434, GO:0043473, GO:0043496, GO:0043497, GO:0043524, GO:0043627, GO:
V2LHS_111807	GCCTTGAAACATTGATGGAAT	596	BCL2	Bcl-2	Hs.150749	GO:0006916, GO:0006959, GO:0007565, GO:0007584, GO:0008284, GO:0009314, GO:0009408, GO:0009636, GO:0010035, GO:0010039, GO:0001666, GO:0001836, GO:0031000, GO:0031069, GO:0042981, GO:0043434, GO:0043473, GO:0043496, GO:0043497, GO:0043524, GO:0043627, GO:
V2LHS_111810	GCGAAGAACCTTGTGTGACAA	596	BCL2	Bcl-2	Hs.150749	GO:0006916, GO:0006959, GO:0007565, GO:0007584, GO:0008284, GO:0009314, GO:0009408, GO:0009636, GO:0010035, GO:0010039, GO:0001666, GO:0001836, GO:0031000, GO:0031069, GO:0042981, GO:0043434, GO:0043473, GO:0043496, GO:0043497, GO:0043524, GO:0043627, GO:
V2LHS_111876	GCTGAGGAGGCTCAAGTTAAA	7040	TGFB1	CED, DPD1, TGFB	Hs.645227	GO:0006468, GO:0006754, GO:0006796, GO:0006917, GO:0006954, GO:0007050, GO:0007184, GO:0007406, GO:0008219, GO:0008354, GO:0009817, GO:0009887, GO:0010033, GO:0016202, GO:0016481, GO:0001501, GO:0001666, GO:0001763, GO:0001837, GO:0017015, GO:0019049, GO:
V2LHS_111877	CGAGCCCTGGACACCAACTAT	7040	TGFB1	CED, DPD1, TGFB	Hs.645227	GO:0006468, GO:0006754, GO:0006796, GO:0006917, GO:0006954, GO:0007050, GO:0007184, GO:0007406, GO:0008219, GO:0008354, GO:0009817, GO:0009887, GO:0010033, GO:0016202, GO:0016481, GO:0001501, GO:0001666, GO:0001763, GO:0001837, GO:0017015, GO:0019049, GO:
V2LHS_112102	GCCTTGGAACTGATGAAGATA	301	ANXA1	ANX1, LPC1	Hs.494173	GO:0006629, GO:0006916, GO:0006928, GO:0006954, GO:0007049, GO:0007166, GO:0018149, GO:0030216, GO:0042127, GO:0050482, GO:0042383, GO:0005634, GO:0005737, GO:0005929, GO:0001533, GO:0016020, GO:0016323, GO:0004859, GO:0005102, GO:0005198, GO:0005509, GO:
V2LHS_112729	GGACTTCAGCAGAAATCTTTA	841	CASP8	ALPS2B, CAP4, FLICE, MACH, MCH5, MGC78473	Hs.655983	GO:0006508, GO:0008632, GO:0042981, GO:0043123, GO:0005737, GO:0005739, GO:0005856, GO:0008234, GO:0030693, GO:0042802, GO:0004871
V2LHS_112733	GCCTACTTTCACACTAAGAAA	841	CASP8	ALPS2B, CAP4, FLICE, MACH, MCH5, MGC78473	Hs.655983	GO:0006508, GO:0008632, GO:0042981, GO:0043123, GO:0005737, GO:0005739, GO:0005856, GO:0008234, GO:0030693, GO:0042802, GO:0004871
V2LHS_113354	GCGGTTCTTAGAAGAGTACTT	1603	DAD1	OST2	Hs.82890	GO:0006915, GO:0006916, GO:0018279, GO:0008250, GO:0016020, GO:0016021, GO:0016740, GO:0004579
V2LHS_113357	GCACCTTGTTGTCATGAACTT	1603	DAD1	OST2	Hs.82890	GO:0006915, GO:0006916, GO:0018279, GO:0008250, GO:0016020, GO:0016021, GO:0016740, GO:0004579
V2LHS_113875	CCTCATGTCTTGATAAGTTAA	2308	FOXO1	FKH1, FKHR, FOXO1A	Hs.370666	GO:0001568, GO:0006350, GO:0006355, GO:0006916, GO:0008286, GO:0042127, GO:0045944, GO:0005634, GO:0005737, GO:0003700, GO:0005515, GO:0016563, GO:0043565
V2LHS_113876	CCTGTTATCAATCTGCTAAAT	2308	FOXO1	FKH1, FKHR, FOXO1A	Hs.370666	GO:0001568, GO:0006350, GO:0006355, GO:0006916, GO:0008286, GO:0042127, GO:0045944, GO:0005634, GO:0005737, GO:0003700, GO:0005515, GO:0016563, GO:0043565
V2LHS_115118	GCCTCACCAGTCCATTATTAT	12211, 57448, 313876	Birc6, BIRC6, Birc6_predicted	A430032G04Rik, A430040A19Rik, AA501170, Bruce, D630005A10Rik, mKIAA1289, APOLLON, BRUCE, FLJ13726, FLJ13786, KIAA1289	Mm.290908, Mm.447926, Hs.150107, Rn.201492	GO:0006512, GO:0006916, GO:0008284, GO:0016567, GO:0005624, GO:0004842, GO:0006512, GO:0006915, GO:0006916, GO:0008284, GO:0051246, GO:0005575, GO:0005622, GO:0005624, GO:0004842, GO:0004869, GO:0016874, GO:0006916, GO:0008284, GO:0005624, GO:0004842
V2LHS_115119	GCAGTAGCCTTGATAGATTAT	57448	BIRC6	APOLLON, BRUCE, FLJ13726, FLJ13786, KIAA1289	Hs.150107	GO:0006512, GO:0006915, GO:0006916, GO:0008284, GO:0051246, GO:0005575, GO:0005622, GO:0005624, GO:0004842, GO:0004869, GO:0016874
V2LHS_115120	CCTCAGTGTCTGTTGAAGTAA	57448	BIRC6	APOLLON, BRUCE, FLJ13726, FLJ13786, KIAA1289	Hs.150107	GO:0006512, GO:0006915, GO:0006916, GO:0008284, GO:0051246, GO:0005575, GO:0005622, GO:0005624, GO:0004842, GO:0004869, GO:0016874
V2LHS_11576	CCAACCACTTCATTCTTGAAA	3586	IL10	CSIF, IL-10, IL10A, MGC126450, MGC126451, TGIF	Hs.193717	GO:0006916, GO:0006954, GO:0006955, GO:0007253, GO:0007267, GO:0030097, GO:0030183, GO:0030595, GO:0030886, GO:0032695, GO:0032715, GO:0032800, GO:0042092, GO:0042100, GO:0042130, GO:0042742, GO:0045191, GO:0045347, GO:0045348, GO:0045355, GO:0050715, GO:
V2LHS_11578	CCAATGACTCAGAGGAAGAAA	3552	IL1A	IL-1A, IL1, IL1-ALPHA, IL1F1	Hs.1722	GO:0001660, GO:0006915, GO:0006916, GO:0006935, GO:0006954, GO:0006955, GO:0007267, GO:0008285, GO:0005576, GO:0005615, GO:0005737, GO:0004871, GO:0005149
V2LHS_11600	GCAAAGAATCTAGATGCAATA	3569	IL6	BSF2, HGF, HSF, IFNB2, IL-6	Hs.654458	GO:0006953, GO:0006954, GO:0006959, GO:0007166, GO:0007267, GO:0008284, GO:0008285, GO:0033138, GO:0042832, GO:0043066, GO:0043410, GO:0045079, GO:0045630, GO:0045727, GO:0045944, GO:0046888, GO:0050731, GO:0051384, GO:0001781, GO:0005576, GO:0005615, GO:
V2LHS_12569	GCGTGCCATGACAAAGGATAA	3312	HSPA8	HSC54, HSC70, HSC71, HSP71, HSP73, HSPA10, LAP1, MGC131511, MGC29929, NIP71	Hs.702021	GO:0006457, GO:0006950, GO:0006986, GO:0009986, GO:0042470, GO:0005622, GO:0005634, GO:0005737, GO:0000166, GO:0005515, GO:0005524, GO:0042623
V2LHS_13083	CCCTCTAGTGTTCTAGTTAAT	330	BIRC3	AIP1, API2, CIAP2, HAIP1, HIAP1, MALT2, MIHC, RNF49	Hs.127799	GO:0006916, GO:0007166, GO:0042981, GO:0005622, GO:0005634, GO:0005737, GO:0004842, GO:0005515, GO:0046872, GO:0008270
V2LHS_13084	GCATCAGATGATTTGTCATTA	329	BIRC2	API1, cIAP1, Hiap-2, HIAP2, MIHB, RNF48	Hs.696238	GO:0001666, GO:0001890, GO:0006916, GO:0007166, GO:0042981, GO:0043123, GO:0005622, GO:0005737, GO:0008270, GO:0004871, GO:0005515, GO:0046872
V2LHS_130936	CCTCACCCTGTACCAGTCCAA	2950	GSTP1	DFN7, FAEES3, GST3, PI	Hs.523836	GO:0006916, GO:0007417, GO:0008152, GO:0005737, GO:0004364, GO:0005515, GO:0016740
V2LHS_131069	CCAAATTATGTGTTTCCGAAA	3480	IGF1R	CD221, IGFIR, JTK13, MGC142170, MGC142172, MGC18216	Hs.643120, Hs.653608, Hs.711072	GO:0006468, GO:0006916, GO:0007165, GO:0007420, GO:0008284, GO:0008286, GO:0009887, GO:0030238, GO:0046777, GO:0048009, GO:0051262, GO:0005887, GO:0016020, GO:0016740, GO:0042802, GO:0043548, GO:0043560, GO:0000166, GO:0004713, GO:0004872, GO:0005010, GO:
V2LHS_131070	CGAACTCCTCTTCTCAGTTAA	3480	IGF1R	CD221, IGFIR, JTK13, MGC142170, MGC142172, MGC18216	Hs.643120, Hs.653608, Hs.711072	GO:0006468, GO:0006916, GO:0007165, GO:0007420, GO:0008284, GO:0008286, GO:0009887, GO:0030238, GO:0046777, GO:0048009, GO:0051262, GO:0005887, GO:0016020, GO:0016740, GO:0042802, GO:0043548, GO:0043560, GO:0000166, GO:0004713, GO:0004872, GO:0005010, GO:
V2LHS_131071	GGAGAGAACTGTCATTTCTAA	3480	IGF1R	CD221, IGFIR, JTK13, MGC142170, MGC142172, MGC18216	Hs.643120, Hs.653608, Hs.711072	GO:0006468, GO:0006916, GO:0007165, GO:0007420, GO:0008284, GO:0008286, GO:0009887, GO:0030238, GO:0046777, GO:0048009, GO:0051262, GO:0005887, GO:0016020, GO:0016740, GO:0042802, GO:0043548, GO:0043560, GO:0000166, GO:0004713, GO:0004872, GO:0005010, GO:
V2LHS_131072	GCCGAAGATTTCACAGTCAAA	3480, 16001	IGF1R, Igf1r	CD221, IGFIR, JTK13, MGC142170, MGC142172, MGC18216, A330103N21Rik, CD221, D930020L01, hyft, IGF-1R	Hs.643120, Hs.653608, Hs.711072, Mm.275742	GO:0006468, GO:0006916, GO:0007165, GO:0007420, GO:0008284, GO:0008286, GO:0009887, GO:0030238, GO:0046777, GO:0048009, GO:0051262, GO:0016020, GO:0005887, GO:0016740, GO:0042802, GO:0043548, GO:0043560, GO:0000166, GO:0004713, GO:0004872, GO:0005010, GO:
V2LHS_131098	GGTAGCAATTGCCTGAATAAT	3574	IL7	IL-7	Hs.591873	GO:0006955, GO:0006959, GO:0007267, GO:0008284, GO:0009887, GO:0030890, GO:0043066, GO:0045453, GO:0045582, GO:0005576, GO:0005615, GO:0005139, GO:0005515
V2LHS_131101	CGGATTAGGGCATTTGAGAAA	3574	IL7	IL-7	Hs.591873	GO:0006955, GO:0006959, GO:0007267, GO:0008284, GO:0009887, GO:0030890, GO:0043066, GO:0045453, GO:0045582, GO:0005576, GO:0005615, GO:0005139, GO:0005515
V2LHS_131102	GGGCATTTGAGAAATGCATAT	3574	IL7	IL-7	Hs.591873	GO:0006955, GO:0006959, GO:0007267, GO:0008284, GO:0009887, GO:0030890, GO:0043066, GO:0045453, GO:0045582, GO:0005576, GO:0005615, GO:0005139, GO:0005515
V2LHS_131345	CCAGATAATATTAAGGGAAAT	5243	ABCB1	ABC20, CD243, CLCS, GP170, MDR1, MGC163296, P-gp, PGY1	Hs.489033	GO:0006810, GO:0042493, GO:0005624, GO:0009986, GO:0016020, GO:0016021, GO:0016787, GO:0016887, GO:0000166, GO:0005215, GO:0005515, GO:0005524, GO:0008559
V2LHS_131346	GCCTATGACTTTATCATGAAA	5243	ABCB1	ABC20, CD243, CLCS, GP170, MDR1, MGC163296, P-gp, PGY1	Hs.489033	GO:0006810, GO:0042493, GO:0005624, GO:0009986, GO:0016020, GO:0016021, GO:0016787, GO:0016887, GO:0000166, GO:0005215, GO:0005515, GO:0005524, GO:0008559
V2LHS_131347	CCAATGATGCTGCTCAAGTTA	5243, 403879	ABCB1, ABCB1	ABC20, CD243, CLCS, GP170, MDR1, MGC163296, P-gp, PGY1, MDR1, p-gp	Hs.489033, Cfa.19	GO:0006810, GO:0042493, GO:0005624, GO:0009986, GO:0016020, GO:0016021, GO:0016787, GO:0016887, GO:0000166, GO:0005215, GO:0005515, GO:0005524, GO:0008559
V2LHS_13264	CCTACTAACAATATCTGTTAA	8835	SOCS2	CIS2, Cish2, SOCS-2, SSI-2, SSI2, STATI2	Hs.485572	GO:0001558, GO:0006512, GO:0006916, GO:0007242, GO:0007259, GO:0009968, GO:0005737, GO:0008269, GO:0005070, GO:0005131, GO:0005148, GO:0005159, GO:0005515
V2LHS_132702	GCTAATTCAAGGAATTTCTTA	387	RHOA	ARH12, ARHA, RHO12, RHOH12	Hs.247077	GO:0007264, GO:0007266, GO:0030036, GO:0042346, GO:0043123, GO:0016020, GO:0005622, GO:0005737, GO:0005856, GO:0000166, GO:0000287, GO:0003924, GO:0004871, GO:0005515, GO:0005525
V2LHS_132703	GCTGTAACTACTTTATAACTA	11848, 433749, 631743, 667291	Rhoa, LOC433749, LOC631743, LOC667291	Arha, Arha1, Arha2	Mm.757, Mm.318359	GO:0000902, GO:0007155, GO:0007160, GO:0007229, GO:0007264, GO:0007266, GO:0007519, GO:0030036, GO:0030154, GO:0043149, GO:0043524, GO:0016020, GO:0005622, GO:0005634, GO:0005737, GO:0005829, GO:0005856, GO:0005886, GO:0003924, GO:0005515, GO:0005525, GO:
V2LHS_13406	CCATTCTGATTCTTCAGTCAT	10210	TOPORS	LUN, P53BP3, RP31, TP53BPL	Hs.589962, Hs.711159	GO:0006350, GO:0006512, GO:0006974, GO:0007601, GO:0050896, GO:0051457, GO:0005634, GO:0016607, GO:0016874, GO:0017033, GO:0046872, GO:0008270, GO:0003677, GO:0003823, GO:0005515
V2LHS_13407	CCTTGGAAAGGATGAACAAAT	10210	TOPORS	LUN, P53BP3, RP31, TP53BPL	Hs.589962, Hs.711159	GO:0006350, GO:0006512, GO:0006974, GO:0007601, GO:0050896, GO:0051457, GO:0005634, GO:0016607, GO:0016874, GO:0017033, GO:0046872, GO:0008270, GO:0003677, GO:0003823, GO:0005515
V2LHS_134993	GGGAATGATCAGATTCCTTTA	51283	BFAR	BAR, RNF47	Hs.435556	GO:0006915, GO:0006916, GO:0005624, GO:0005783, GO:0005789, GO:0005887, GO:0016020, GO:0046872, GO:0008270, GO:0005198, GO:0005515
V2LHS_14401	ACTTACACTTAGAAATTAAAT	331	XIAP	API3, BIRC4, ILP1, MIHA, XLP2	Hs.356076	GO:0006512, GO:0006915, GO:0006916, GO:0043154, GO:0005622, GO:0005737, GO:0005829, GO:0004869, GO:0005515, GO:0008270, GO:0016874, GO:0043027, GO:0046872
V2LHS_14402	ACTCTAATCTCCACATTTATA	331	XIAP	API3, BIRC4, ILP1, MIHA, XLP2	Hs.356076	GO:0006512, GO:0006915, GO:0006916, GO:0043154, GO:0005622, GO:0005737, GO:0005829, GO:0004869, GO:0005515, GO:0008270, GO:0016874, GO:0043027, GO:0046872
V2LHS_14715	CCAACATATCTCACTCTAGAA	580	BARD1		Hs.591642	GO:0001894, GO:0006974, GO:0007050, GO:0016567, GO:0043065, GO:0043066, GO:0045732, GO:0046826, GO:0031441, GO:0042325, GO:0000151, GO:0031436, GO:0005622, GO:0005634, GO:0005737, GO:0008270, GO:0003723, GO:0004842, GO:0005515, GO:0019900, GO:0046872, GO:
V2LHS_14834	CCTGTTGGTGTCTTTATTATT	999	CDH1	Arc-1, CD324, CDHE, ECAD, LCAM, UVO	Hs.461086	GO:0007155, GO:0007156, GO:0042993, GO:0048471, GO:0030054, GO:0015629, GO:0016020, GO:0016021, GO:0016328, GO:0005886, GO:0005913, GO:0005509, GO:0005515, GO:0016563, GO:0050839
V2LHS_14838	CGTCGTAATCACCACACTGAA	999	CDH1	Arc-1, CD324, CDHE, ECAD, LCAM, UVO	Hs.461086	GO:0007155, GO:0007156, GO:0042993, GO:0048471, GO:0030054, GO:0015629, GO:0016020, GO:0016021, GO:0016328, GO:0005886, GO:0005913, GO:0005509, GO:0005515, GO:0016563, GO:0050839
V2LHS_149856	GCAAGCAGTCTTGTGAGTTAA	5921	RASA1	CM-AVM, CMAVM, DKFZp434N071, GAP, p120GAP, p120RASGAP, PKWS, RASA, RASGAP	Hs.695926	GO:0000910, GO:0001570, GO:0001953, GO:0007242, GO:0008360, GO:0009790, GO:0030833, GO:0043524, GO:0045768, GO:0051056, GO:0051252, GO:0005622, GO:0005737, GO:0051020, GO:0019870, GO:0005099, GO:0005102
V2LHS_150926	CCGCCTCTTTGACCAGTTCTT	1410, 25420	CRYAB, Cryab	CRYA2, CTPP2, HSPB5, AACRYA	Hs.408767, Rn.98208	GO:0006457, GO:0006916, GO:0006936, GO:0007169, GO:0007601, GO:0032387, GO:0005634, GO:0005737, GO:0005212, GO:0051082, GO:0006006, GO:0006800, GO:0006916, GO:0006950, GO:0007517, GO:0031109, GO:0032387, GO:0043010, GO:0043066, GO:0043292, GO:0032432, GO:
V2LHS_150931	GGCCCAAATTATCAAGCTAAT	1410	CRYAB	CRYA2, CTPP2, HSPB5	Hs.408767	GO:0006457, GO:0006916, GO:0006936, GO:0007169, GO:0007601, GO:0032387, GO:0005634, GO:0005737, GO:0005212, GO:0051082
V2LHS_15144	TCAGGAAATGTTATCAGCAAA	663	BNIP2	BNIP-2, NIP2	Hs.646490	GO:0006915, GO:0006916, GO:0043231, GO:0005635, GO:0005737, GO:0005096, GO:0005509, GO:0005515
V2LHS_15164	CCTGTCAATATTGATGACTTG	673	BRAF	B-raf 1, BRAF1, MGC126806, MGC138284, RAFB1	Hs.550061	GO:0006468, GO:0006916, GO:0007242, GO:0009887, GO:0005737, GO:0005886, GO:0016740, GO:0019992, GO:0046872, GO:0008270, GO:0000166, GO:0004674, GO:0005057, GO:0005515, GO:0005524
V2LHS_15168	CAGCTTTCAGTCAGATGTATA	673	BRAF	B-raf 1, BRAF1, MGC126806, MGC138284, RAFB1	Hs.550061	GO:0006468, GO:0006916, GO:0007242, GO:0009887, GO:0005737, GO:0005886, GO:0016740, GO:0019992, GO:0046872, GO:0008270, GO:0000166, GO:0004674, GO:0005057, GO:0005515, GO:0005524
V2LHS_152043	CCTCCGTCCCTCCTACCATAA	4605	MYBL2	B-MYB, BMYB, MGC15600	Hs.179718	GO:0006355, GO:0006366, GO:0006916, GO:0007275, GO:0000785, GO:0005634, GO:0003700
V2LHS_152045	CCTCACCCTGTCAGGTATCAA	4605	MYBL2	B-MYB, BMYB, MGC15600	Hs.179718	GO:0006355, GO:0006366, GO:0006916, GO:0007275, GO:0000785, GO:0005634, GO:0003700
V2LHS_15215	GATGATAGTATTGAAGCAGAT	663	BNIP2	BNIP-2, NIP2	Hs.646490	GO:0006915, GO:0006916, GO:0043231, GO:0005635, GO:0005737, GO:0005096, GO:0005509, GO:0005515
V2LHS_15216	ACTGCTGTACTGGTTTGCAAA	663	BNIP2	BNIP-2, NIP2	Hs.646490	GO:0006915, GO:0006916, GO:0043231, GO:0005635, GO:0005737, GO:0005096, GO:0005509, GO:0005515
V2LHS_15224	CCGGGTCATGTTAATTGGGAA	573	BAG1	RAP46	Hs.377484	GO:0006464, GO:0006915, GO:0006916, GO:0007166, GO:0005634, GO:0005737, GO:0005057, GO:0005515
V2LHS_15228	TCACACTGGTTCTCAATGAAA	573	BAG1	RAP46	Hs.377484	GO:0006464, GO:0006915, GO:0006916, GO:0007166, GO:0005634, GO:0005737, GO:0005057, GO:0005515
V2LHS_152819	CCTTTGAACTTGATTGCCTAT	6422	SFRP1	FRP, FRP-1, FRP1, FrzA, SARP2	Hs.708003	GO:0006916, GO:0007165, GO:0007275, GO:0009653, GO:0016055, GO:0030154, GO:0005576, GO:0005615, GO:0005515
V2LHS_152821	CGGAGAGTTATCCTGATAAAT	6422	SFRP1	FRP, FRP-1, FRP1, FrzA, SARP2	Hs.708003	GO:0006916, GO:0007165, GO:0007275, GO:0009653, GO:0016055, GO:0030154, GO:0005576, GO:0005615, GO:0005515
V2LHS_15289	GCTCACTACCAAATGTTAATA	572	BAD	BBC2, BCL2L8	Hs.370254	GO:0006917, GO:0008632, GO:0016020, GO:0005737, GO:0005739, GO:0005741, GO:0005515
V2LHS_155469	CCCGTATGTGTCAACACCTAT	55118, 72832	CRTAC1, Crtac1	ASPIC1, CEP-68, FLJ10320, 2810454P21Rik, AW047536	Hs.500736, Mm.313558	GO:0005576, GO:0005509, GO:0005576, GO:0005509
V2LHS_160348	GCTATACGAATGGGATTTGAT	112401	BIRC8	hILP2, ILP-2, ILP2	Hs.348263	GO:0006915, GO:0006916, GO:0005622, GO:0005737, GO:0005515, GO:0008270, GO:0046872
V2LHS_160352	GCGGTTATTGATTTCAAGCAA	112401	BIRC8	hILP2, ILP-2, ILP2	Hs.348263	GO:0006915, GO:0006916, GO:0005622, GO:0005737, GO:0005515, GO:0008270, GO:0046872
V2LHS_16306	ACTTCAGAAATGGCACGATAA	26574	AATF	CHE-1, CHE1, DED	Hs.195740	GO:0006916, GO:0005634, GO:0003700, GO:0005515
V2LHS_163085	GCGCGAGTTCGCTTCTAATAT	219409	GSX1	Gsh-1, GSH1	Hs.351785	GO:0006355, GO:0007275, GO:0005634, GO:0003700, GO:0043565
V2LHS_170014	CGGGTTTCTCCGGCGTCATTA	5292	PIM1	PIM	Hs.81170	GO:0006468, GO:0007275, GO:0008283, GO:0043066, GO:0005634, GO:0005737, GO:0005886, GO:0046872, GO:0016740, GO:0030145, GO:0000166, GO:0004674, GO:0005515, GO:0005524
V2LHS_170016	GGACAGTGCTTGATACAGGAA	5292	PIM1	PIM	Hs.81170	GO:0006468, GO:0007275, GO:0008283, GO:0043066, GO:0005634, GO:0005737, GO:0005886, GO:0046872, GO:0016740, GO:0030145, GO:0000166, GO:0004674, GO:0005515, GO:0005524
V2LHS_171515	GCACATCCTTGCTAATTTCAA	116646, 289930, 363970, 367122, 501978	Tpt1, RGD1563739_predicted, RGD1565260_predicted, RGD1562068_predicted, RGD1564783_predicted	MGC105360	Rn.36610, Rn.195947, Rn.195529, Rn.195575	GO:0006916, GO:0007283, GO:0008283, GO:0045298, GO:0005615, GO:0005737, GO:0005771, GO:0005509, GO:0005515
V2LHS_171928	GCCCACTGAGGAGTCCAACAT	7422	VEGFA	MGC70609, VEGF, VEGF-A, VPF	Hs.73793	GO:0001525, GO:0001570, GO:0001666, GO:0007165, GO:0007275, GO:0007399, GO:0008283, GO:0008284, GO:0016477, GO:0030949, GO:0043066, GO:0050930, GO:0016020, GO:0005576, GO:0005578, GO:0005615, GO:0050840, GO:0042803, GO:0008083, GO:0008201, GO:0005172, GO:
V2LHS_171929	GCTTCCTACAGCACAACAAAT	7422	VEGFA	MGC70609, VEGF, VEGF-A, VPF	Hs.73793	GO:0001525, GO:0001570, GO:0001666, GO:0007165, GO:0007275, GO:0007399, GO:0008283, GO:0008284, GO:0016477, GO:0030949, GO:0043066, GO:0050930, GO:0016020, GO:0005576, GO:0005578, GO:0005615, GO:0050840, GO:0042803, GO:0008083, GO:0008201, GO:0005172, GO:
V2LHS_171930	GCGCAAGAAATCCCGGTATAA	7422	VEGFA	MGC70609, VEGF, VEGF-A, VPF	Hs.73793	GO:0001525, GO:0001570, GO:0001666, GO:0007165, GO:0007275, GO:0007399, GO:0008283, GO:0008284, GO:0016477, GO:0030949, GO:0043066, GO:0050930, GO:0016020, GO:0005576, GO:0005578, GO:0005615, GO:0050840, GO:0042803, GO:0008083, GO:0008201, GO:0005172, GO:
V2LHS_172391	GCCAAGTTCTTAGTTGCTGTA	7852	CXCR4	CD184, D2S201E, FB22, HM89, HSY3RR, LAP3, LCR1, LESTR, NPY3R, NPYR, NPYRL, NPYY3R, WHIM	Hs.593413	GO:0001666, GO:0001667, GO:0001764, GO:0000187, GO:0001569, GO:0006915, GO:0006935, GO:0006954, GO:0006955, GO:0007165, GO:0007186, GO:0007204, GO:0007281, GO:0007420, GO:0008045, GO:0008354, GO:0009615, GO:0030334, GO:0042098, GO:0030426, GO:0031252, GO:
V2LHS_172392	CCAGCTGTTTATGCATAGATA	7852	CXCR4	CD184, D2S201E, FB22, HM89, HSY3RR, LAP3, LCR1, LESTR, NPY3R, NPYR, NPYRL, NPYY3R, WHIM	Hs.593413	GO:0001666, GO:0001667, GO:0001764, GO:0000187, GO:0001569, GO:0006915, GO:0006935, GO:0006954, GO:0006955, GO:0007165, GO:0007186, GO:0007204, GO:0007281, GO:0007420, GO:0008045, GO:0008354, GO:0009615, GO:0030334, GO:0042098, GO:0030426, GO:0031252, GO:
V2LHS_172724	CCATATTTGCATTTGAAGGTA	597	BCL2A1	ACC-1, ACC-2, BCL2L5, BFL1, GRS, HBPA1	Hs.227817	GO:0006916, GO:0042981, GO:0005622, GO:0005737, GO:0005515
V2LHS_172725	GGTATTCTCATCAAGAAACTT	597	BCL2A1	ACC-1, ACC-2, BCL2L5, BFL1, GRS, HBPA1	Hs.227817	GO:0006916, GO:0042981, GO:0005622, GO:0005737, GO:0005515
V2LHS_172727	GCTATCTCTCCTGAAGCAATA	597	BCL2A1	ACC-1, ACC-2, BCL2L5, BFL1, GRS, HBPA1	Hs.227817	GO:0006916, GO:0042981, GO:0005622, GO:0005737, GO:0005515
V2LHS_172729	CCTAGAAGCATTTATGATTTA	599	BCL2L2	BCL-W, BCLW, KIAA0271	Hs.410026	GO:0006916, GO:0007283, GO:0042981, GO:0005737, GO:0005739, GO:0016020, GO:0031966, GO:0005515
V2LHS_172731	GGACTCTCTTCTAGAGCCATA	599	BCL2L2	BCL-W, BCLW, KIAA0271	Hs.410026	GO:0006916, GO:0007283, GO:0042981, GO:0005737, GO:0005739, GO:0016020, GO:0031966, GO:0005515
V2LHS_172732	CCATATAGTTCCTTGGGATTA	599, 12050	BCL2L2, Bcl2l2	BCL-W, BCLW, KIAA0271, AW048834, Bcl-w, bclw, c98, Gtrgal2, Gtrosa41	Hs.410026, Mm.397611, Mm.6967	GO:0006916, GO:0007283, GO:0042981, GO:0005737, GO:0005739, GO:0016020, GO:0031966, GO:0005515, GO:0006915, GO:0042981, GO:0060011, GO:0016020, GO:0016021, GO:0005739, GO:0005515
V2LHS_189839	GCCTGTCCATTGGTGATGTTG	3146, 10354, 10357	HMGB1, HMG1L5, HMG1L1	DKFZp686A04236, HMG1, HMG3, SBP-1, HMG-1, dJ579F20.1, HMG1L7	Hs.434102, Hs.593339, Hs.644368, Hs.568249	GO:0006268, GO:0006281, GO:0006288, GO:0006310, GO:0006325, GO:0006355, GO:0006357, GO:0006916, GO:0007165, GO:0017055, GO:0005634, GO:0000785, GO:0000793, GO:0003677, GO:0008134, GO:0008301
V2LHS_192049	CGCTACTTCCTCCTCAAGAAT	207, 11651, 24185, 100047666	AKT1, Akt1, Akt1, LOC100047666	AKT, MGC99656, PKB, PKB-ALPHA, PRKBA, RAC, RAC-ALPHA, Akt, PKB, PKB/Akt, PKBalpha, Akt	Hs.525622, Mm.6645, Rn.11422	GO:0005975, GO:0005978, GO:0006006, GO:0006417, GO:0006464, GO:0006468, GO:0006809, GO:0006924, GO:0006954, GO:0007186, GO:0007242, GO:0007281, GO:0008286, GO:0008637, GO:0008643, GO:0009408, GO:0009725, GO:0015758, GO:0016567, GO:0001568, GO:0001890, GO:
V2LHS_1922	CCAGGAGAACAGTTGTTAAAT	10114	HIPK3	DYRK6, FIST3, PKY, YAK1	Hs.201918	GO:0006350, GO:0006355, GO:0006915, GO:0006916, GO:0018105, GO:0018107, GO:0043508, GO:0005634, GO:0005737, GO:0000166, GO:0004674, GO:0005524, GO:0016740
V2LHS_192536	GCAGTATAGAGCGTGCAGATA	5728, 11191, 19211, 731292	PTEN, PTENP1, Pten, LOC731292	BZS, MGC11227, MHAM, MMAC1, PTEN1, TEP1, psiPTEN, PTEN-rs, PTEN2, PTH2, 2310035O07Rik, A130070J02Rik, AI463227, MMAC1, TEP1	Hs.500466, Hs.493716, Mm.245395	GO:0000079, GO:0001525, GO:0006470, GO:0006629, GO:0006917, GO:0007417, GO:0030336, GO:0031175, GO:0031647, GO:0043066, GO:0043542, GO:0045786, GO:0046855, GO:0046856, GO:0048008, GO:0048738, GO:0008285, GO:0051895, GO:0051898, GO:0005737, GO:0008289, GO:
V2LHS_192880	GCCTATATCAGCAATTGTCAT	472, 651610	ATM, LOC651610	AT1, ATA, ATC, ATD, ATDC, ATE, DKFZp781A0353, MGC74674, TEL1, TELO1	Hs.367437	GO:0006281, GO:0007094, GO:0007131, GO:0007165, GO:0010212, GO:0045786, GO:0005634, GO:0031410, GO:0003677, GO:0004674, GO:0005488, GO:0047485, GO:0016303, GO:0016740, GO:0016773, GO:0005488, GO:0016773
V2LHS_193312	GCTGCCAAACTTCAGATAATA	51251, 90859, 107569, 312373	NT5C3, NT5C3P1, Nt5c3, Nt5c3_predicted	cN-III, MGC27337, MGC87109, MGC87828, P5'N-1, PN-I, PSN1, UMPH, UMPH1, UMPH1P, 1600024P05Rik, 2610206B05Rik, 3110004A18Rik, AI842776, cN-III, lupin, Nt5y, p36, PN-1, PN-I, PSN1, UMPH, Umph-1, Umph1	Hs.487933, Mm.158936, Rn.36789	GO:0009117, GO:0006213, GO:0005737, GO:0005783, GO:0000166, GO:0000287, GO:0016787, GO:0008253, GO:0008665, GO:0009117, GO:0005737, GO:0008253, GO:0016740, GO:0016787, GO:0046872, GO:0000166, GO:0000287, GO:0008150, GO:0005575, GO:0005737, GO:0005783, GO:
V2LHS_194508	GGGCAAGTTTCCATCATCTAT	6997, 6998	TDGF1, TDGF3	CR, CRGF, CRIPTO, Cripto-1, CR-3, CRIPTO, CRIPTO-3, TDGF1, TDGF2	Hs.385870, Hs.592361	GO:0000187, GO:0001763, GO:0007173, GO:0007507, GO:0008284, GO:0008595, GO:0009790, GO:0009966, GO:0030154, GO:0030335, GO:0030879, GO:0018105, GO:0043066, GO:0050731, GO:0019897, GO:0031225, GO:0009986, GO:0005886, GO:0008083, GO:0007500, GO:0005575, GO:
V2LHS_195734	GCTCGCGTTGATTTGAAAGAA	580	BARD1		Hs.591642	GO:0001894, GO:0006974, GO:0007050, GO:0016567, GO:0043065, GO:0043066, GO:0045732, GO:0046826, GO:0031441, GO:0042325, GO:0000151, GO:0031436, GO:0005622, GO:0005634, GO:0005737, GO:0008270, GO:0003723, GO:0004842, GO:0005515, GO:0019900, GO:0046872, GO:
V2LHS_195828	CCATGTAATGGCAGTTATATT	3146	HMGB1	DKFZp686A04236, HMG1, HMG3, SBP-1	Hs.434102, Hs.593339, Hs.644368	GO:0006268, GO:0006281, GO:0006288, GO:0006310, GO:0006325, GO:0006355, GO:0006357, GO:0006916, GO:0007165, GO:0017055, GO:0005634, GO:0000785, GO:0000793, GO:0003677, GO:0008134, GO:0008301
V2LHS_195839	CGCCAGCACCGGAGGAAGAAA	1029	CDKN2A	ARF, CDK4I, CDKN2, CMM2, INK4, INK4a, MLM, MTS1, p14, p14ARF, p16, p16INK4, p16INK4a, p19, TP16	Hs.512599	GO:0000075, GO:0000082, GO:0001953, GO:0006309, GO:0006350, GO:0006355, GO:0006364, GO:0006469, GO:0006915, GO:0006917, GO:0006919, GO:0007050, GO:0008285, GO:0008637, GO:0010149, GO:0010389, GO:0030308, GO:0032088, GO:0042326, GO:0045736, GO:0045786, GO:
V2LHS_196223	GCACAACCAGTTCTGCAATAT	8887	TAX1BP1	CALCOCO3, T6BP, TXBP151	Hs.34576	GO:0006915, GO:0006916, GO:0005622, GO:0008270, GO:0042802
V2LHS_197087	GGTCACTTTGTATATAGAATT	10542	HBXIP	MGC71071, XIP	Hs.439815	GO:0006916, GO:0009615, GO:0019079, GO:0043154, GO:0005737, GO:0005829, GO:0005515
V2LHS_197120	GGCCATTCATTTAATGTGCAT	10542	HBXIP	MGC71071, XIP	Hs.439815	GO:0006916, GO:0009615, GO:0019079, GO:0043154, GO:0005737, GO:0005829, GO:0005515
V2LHS_197150	GGCCCAAGGTCCAAGTAGAAT	3312	HSPA8	HSC54, HSC70, HSC71, HSP71, HSP73, HSPA10, LAP1, MGC131511, MGC29929, NIP71	Hs.702021	GO:0006457, GO:0006950, GO:0006986, GO:0009986, GO:0042470, GO:0005622, GO:0005634, GO:0005737, GO:0000166, GO:0005515, GO:0005524, GO:0042623
V2LHS_197671	CGTTATTAACTTGTTATTTAG	8539	API5	AAC-11, AAC11, API5L1	Hs.435771	GO:0006915, GO:0006916, GO:0005634, GO:0005681, GO:0005737, GO:0017134, GO:0005488
V2LHS_199238	AGCATTGTCATGAGCTTAATA	8539	API5	AAC-11, AAC11, API5L1	Hs.435771	GO:0006915, GO:0006916, GO:0005634, GO:0005681, GO:0005737, GO:0017134, GO:0005488
V2LHS_199619	GCTGAAGTACAGGACAATTAT	8887	TAX1BP1	CALCOCO3, T6BP, TXBP151	Hs.34576	GO:0006915, GO:0006916, GO:0005622, GO:0008270, GO:0042802
V2LHS_200174	GCGTCTGGCCTCCTTCTATGA	79444	BIRC7	KIAP, LIVIN, ML-IAP, MLIAP, RNF50	Hs.256126	GO:0006309, GO:0006915, GO:0006916, GO:0007257, GO:0005622, GO:0005634, GO:0005737, GO:0008270, GO:0019899, GO:0046872
V2LHS_200203	GCTCAACAGATCCAATTTCAT	64080	RBKS	DKFZp686G13268, RBSK	Hs.11916	GO:0005975, GO:0006014, GO:0016301, GO:0016740, GO:0004747
V2LHS_200998	GGCAGCTTCCTTGAACCATTA	8877	SPHK1	SPHK	Hs.68061	GO:0006670, GO:0006916, GO:0007186, GO:0007205, GO:0007242, GO:0019722, GO:0030307, GO:0030335, GO:0045766, GO:0045931, GO:0045987, GO:0046521, GO:0048146, GO:0005624, GO:0005625, GO:0005737, GO:0005829, GO:0000166, GO:0000287, GO:0003677, GO:0004143, GO:
V2LHS_201075	GCAGATTCAAGTCAATCTGAA	4774, 18027, 25492	NFIA, Nfia, Nfia	DKFZp434L0422, KIAA1439, NFI-L, 1110047K16Rik, 9430022M17Rik, NF1-A	Hs.191911, Mm.31274, Mm.409646, Rn.10550	GO:0006260, GO:0006350, GO:0006355, GO:0019079, GO:0005622, GO:0005634, GO:0008134, GO:0003700, GO:0006260, GO:0006350, GO:0006355, GO:0005622, GO:0005634, GO:0003677, GO:0003700, GO:0006260, GO:0006350, GO:0006355, GO:0005622, GO:0005634, GO:0003677, GO:
V2LHS_201509	GGCAGGTATTTGACATATTAA	4790	NFKB1	DKFZp686C01211, EBP-1, KBF1, MGC54151, NF-kappa-B, NFKB-p105, NFKB-p50	Hs.654408	GO:0006355, GO:0006366, GO:0006915, GO:0006916, GO:0006954, GO:0007165, GO:0045941, GO:0005634, GO:0005737, GO:0003700, GO:0005515
V2LHS_201511	CGAGTTTGTGGACTCCTTTAA	572	BAD	BBC2, BCL2L8	Hs.370254	GO:0006917, GO:0008632, GO:0016020, GO:0005737, GO:0005739, GO:0005741, GO:0005515
V2LHS_201580	CCACAGATGTTCATAGACAAT	4790	NFKB1	DKFZp686C01211, EBP-1, KBF1, MGC54151, NF-kappa-B, NFKB-p105, NFKB-p50	Hs.654408	GO:0006355, GO:0006366, GO:0006915, GO:0006916, GO:0006954, GO:0007165, GO:0045941, GO:0005634, GO:0005737, GO:0003700, GO:0005515
V2LHS_201603	CCTGCCCATTAGAGAAGTATT	7428	VHL	HRCA1, RCA1, VHL1	Hs.517792	GO:0000122, GO:0000902, GO:0006508, GO:0006916, GO:0006950, GO:0016567, GO:0045449, GO:0045597, GO:0045786, GO:0050821, GO:0008285, GO:0016020, GO:0005634, GO:0005737, GO:0005739, GO:0005783, GO:0005829, GO:0008134
V2LHS_201880	GCAAGCAGTCTTGTGAGTTAA	5921	RASA1	CM-AVM, CMAVM, DKFZp434N071, GAP, p120GAP, p120RASGAP, PKWS, RASA, RASGAP	Hs.695926	GO:0000910, GO:0001570, GO:0001953, GO:0007242, GO:0008360, GO:0009790, GO:0030833, GO:0043524, GO:0045768, GO:0051056, GO:0051252, GO:0005622, GO:0005737, GO:0051020, GO:0019870, GO:0005099, GO:0005102
V2LHS_202399	GGCTAGACTTAGATTCATTAA	7428	VHL	HRCA1, RCA1, VHL1	Hs.517792	GO:0000122, GO:0000902, GO:0006508, GO:0006916, GO:0006950, GO:0016567, GO:0045449, GO:0045597, GO:0045786, GO:0050821, GO:0008285, GO:0016020, GO:0005634, GO:0005737, GO:0005739, GO:0005783, GO:0005829, GO:0008134
V2LHS_203013	GGCATGCATCTTTAATTCCTT	7428	VHL	HRCA1, RCA1, VHL1	Hs.517792	GO:0000122, GO:0000902, GO:0006508, GO:0006916, GO:0006950, GO:0016567, GO:0045449, GO:0045597, GO:0045786, GO:0050821, GO:0008285, GO:0016020, GO:0005634, GO:0005737, GO:0005739, GO:0005783, GO:0005829, GO:0008134
V2LHS_203287	GCAAAGATCCTGATATCTTAT	5921	RASA1	CM-AVM, CMAVM, DKFZp434N071, GAP, p120GAP, p120RASGAP, PKWS, RASA, RASGAP	Hs.695926	GO:0000910, GO:0001570, GO:0001953, GO:0007242, GO:0008360, GO:0009790, GO:0030833, GO:0043524, GO:0045768, GO:0051056, GO:0051252, GO:0005622, GO:0005737, GO:0051020, GO:0019870, GO:0005099, GO:0005102
V2LHS_214379	GGACCTAAATTCGTAGCAAAT	3312	HSPA8	HSC54, HSC70, HSC71, HSP71, HSP73, HSPA10, LAP1, MGC131511, MGC29929, NIP71	Hs.702021	GO:0006457, GO:0006950, GO:0006986, GO:0009986, GO:0042470, GO:0005622, GO:0005634, GO:0005737, GO:0000166, GO:0005515, GO:0005524, GO:0042623
V2LHS_216840	GCACTTGCCTTTAAACTATGT	4774	NFIA	DKFZp434L0422, KIAA1439, NFI-L	Hs.191911	GO:0006260, GO:0006350, GO:0006355, GO:0019079, GO:0005622, GO:0005634, GO:0003700, GO:0008134
V2LHS_218928	TGTTAACAAATGTGGCAATTA	7178	TPT1	FLJ27337, HRF, p02, TCTP	Hs.374596	GO:0006816, GO:0006874, GO:0006916, GO:0042981, GO:0045298, GO:0005615, GO:0005737, GO:0005771, GO:0005509, GO:0005515
V2LHS_219652	TCAATCAAAGGGAAACTTGAA	7178	TPT1	FLJ27337, HRF, p02, TCTP	Hs.374596	GO:0006816, GO:0006874, GO:0006916, GO:0042981, GO:0045298, GO:0005615, GO:0005737, GO:0005771, GO:0005509, GO:0005515
V2LHS_22178	ACGCTCTGTGGCCAGTGTAAA	55959	SULF2	DKFZp313E091, FLJ90554, HSULF-2, KIAA1247, MGC126411	Hs.162016	GO:0008152, GO:0030201, GO:0009986, GO:0005615, GO:0005783, GO:0005794, GO:0003824, GO:0004065, GO:0005509, GO:0016787, GO:0008484
V2LHS_222904	CCTTCCAGAGTTATGGAAATT	597	BCL2A1	ACC-1, ACC-2, BCL2L5, BFL1, GRS, HBPA1	Hs.227817	GO:0006916, GO:0042981, GO:0005622, GO:0005737, GO:0005515
V2LHS_225517	GGCATCAGATGAATTGTTAAT	3562	IL3	IL-3, MCGF, MGC79398, MGC79399, MULTI-CSF	Hs.694	GO:0006955, GO:0007267, GO:0007399, GO:0008284, GO:0009725, GO:0019221, GO:0030097, GO:0043066, GO:0045885, GO:0046330, GO:0050731, GO:0001558, GO:0005576, GO:0005615, GO:0005125, GO:0005135
V2LHS_225584	GCACAGGCTTTATCGAGAATA	3486	IGFBP3	BP-53, IBP3	Hs.450230, Hs.697535	GO:0001558, GO:0001933, GO:0009968, GO:0043065, GO:0045663, GO:0005576, GO:0005634, GO:0008160, GO:0005520, GO:0046872
V2LHS_225953	GGACAAAGTTTACCAAATGAA	841, 12370	CASP8, Casp8	ALPS2B, CAP4, FLICE, MACH, MCH5, MGC78473, Caspase-8, FLICE, MACH, Mch5	Hs.655983, Mm.336851	GO:0006508, GO:0042981, GO:0043123, GO:0008632, GO:0005737, GO:0005739, GO:0005856, GO:0008234, GO:0030693, GO:0042802, GO:0004871, GO:0042981, GO:0008632, GO:0030225, GO:0006508, GO:0006915, GO:0007507, GO:0001525, GO:0001841, GO:0005634, GO:0005737, GO:
V2LHS_227071	CCTGACCTCCCTCTAATTTAT	3586	IL10	CSIF, IL-10, IL10A, MGC126450, MGC126451, TGIF	Hs.193717	GO:0006916, GO:0006954, GO:0006955, GO:0007253, GO:0007267, GO:0030097, GO:0030183, GO:0030595, GO:0030886, GO:0032695, GO:0032715, GO:0032800, GO:0042092, GO:0042100, GO:0042130, GO:0042742, GO:0045191, GO:0045347, GO:0045348, GO:0045355, GO:0050715, GO:
V2LHS_228530	GGCAAATCCTTGTTTAACAAA	57448	BIRC6	APOLLON, BRUCE, FLJ13726, FLJ13786, KIAA1289	Hs.150107	GO:0006512, GO:0006915, GO:0006916, GO:0008284, GO:0051246, GO:0005575, GO:0005622, GO:0005624, GO:0004842, GO:0004869, GO:0016874
V2LHS_229032	CCAGAGGCTTCCACTTAATAT	317, 11783	APAF1, Apaf1	CED4, DKFZp781B1145, 6230400I06Rik, Apaf-1, Apaf1l, fog, KIAA0413, mKIAA0413	Hs.708112, Mm.220289	GO:0007399, GO:0008635, GO:0042981, GO:0005622, GO:0005737, GO:0005829, GO:0000166, GO:0005515, GO:0005524, GO:0008656, GO:0001843, GO:0006508, GO:0006915, GO:0006919, GO:0006952, GO:0007275, GO:0007420, GO:0030900, GO:0042981, GO:0016020, GO:0005622, GO:
V2LHS_230238	GCCGTTAACTAGGTTAATAAA	2188	FANCF	FAF, MGC126856	Hs.708042	GO:0006281, GO:0008150, GO:0005575, GO:0005634, GO:0003674, GO:0005515
V2LHS_230483	GCAGCTTCCTTGAACCATTAT	8877	SPHK1	SPHK	Hs.68061	GO:0006670, GO:0006916, GO:0007186, GO:0007205, GO:0007242, GO:0019722, GO:0030307, GO:0030335, GO:0045766, GO:0045931, GO:0045987, GO:0046521, GO:0048146, GO:0005624, GO:0005625, GO:0005737, GO:0005829, GO:0000166, GO:0000287, GO:0003677, GO:0004143, GO:
V2LHS_231477	GGTGAAGATATATTCCTCCAA	5728, 19211	PTEN, Pten	BZS, MGC11227, MHAM, MMAC1, PTEN1, TEP1, 2310035O07Rik, A130070J02Rik, AI463227, MMAC1, TEP1	Hs.500466, Mm.245395	GO:0000079, GO:0001525, GO:0006470, GO:0006629, GO:0006917, GO:0007417, GO:0030336, GO:0031175, GO:0031647, GO:0043066, GO:0043542, GO:0045786, GO:0046855, GO:0046856, GO:0048008, GO:0048738, GO:0008285, GO:0051895, GO:0051898, GO:0005737, GO:0008289, GO:
V2LHS_233041	CCGAACATTAGGAATTGTTTA	90, 11477	ACVR1, Acvr1	ACTRI, ACVRLK2, ALK2, FOP, SKR1, TSRI, ActR-I, ActRIA, Acvr, Acvrlk2, Alk-2, ALK2, Alk8, D330013D15Rik, SKR1, Tsk7L	Hs.470316, Mm.689	GO:0001569, GO:0001655, GO:0001701, GO:0001707, GO:0001755, GO:0002526, GO:0006468, GO:0007179, GO:0007281, GO:0007368, GO:0007369, GO:0007498, GO:0007507, GO:0030278, GO:0032926, GO:0043066, GO:0000082, GO:0045941, GO:0048641, GO:0051145, GO:0048179, GO:
V2LHS_234383	GGTAAAGATGGCAAACAATAT	3574	IL7	IL-7	Hs.591873	GO:0006955, GO:0006959, GO:0007267, GO:0008284, GO:0009887, GO:0030890, GO:0043066, GO:0045453, GO:0045582, GO:0005576, GO:0005615, GO:0005139, GO:0005515
V2LHS_236559	GCCCTGTACTTTAACCCAATT	51283	BFAR	BAR, RNF47	Hs.435556	GO:0006915, GO:0006916, GO:0005624, GO:0005783, GO:0005789, GO:0005887, GO:0016020, GO:0046872, GO:0008270, GO:0005198, GO:0005515
V2LHS_236766	GGACTCTAGAATGTCCATATT	81788	NUAK2	DKFZP434J037, DKFZp686F01113, FLJ90349, SNARK	Hs.497512	GO:0006468, GO:0030036, GO:0042149, GO:0043066, GO:0016607, GO:0016740, GO:0000166, GO:0000287, GO:0004674, GO:0005524
V2LHS_23698	TCTGAGGAAGAGATCATCAAA	8682	PEA15	HMAT1, HUMMAT1H, MAT1, MAT1H, PEA-15, PED	Hs.517216	GO:0006916, GO:0008643, GO:0042981, GO:0046325, GO:0005737, GO:0005875, GO:0005351, GO:0005515
V2LHS_23701	CGCTCTGGCTGTTTGTCTATA	8682	PEA15	HMAT1, HUMMAT1H, MAT1, MAT1H, PEA-15, PED	Hs.517216	GO:0006916, GO:0008643, GO:0042981, GO:0046325, GO:0005737, GO:0005875, GO:0005351, GO:0005515
V2LHS_237189	GGCTTTACTCCGTAACAGATT	387	RHOA	ARH12, ARHA, RHO12, RHOH12	Hs.247077	GO:0007264, GO:0007266, GO:0030036, GO:0042346, GO:0043123, GO:0016020, GO:0005622, GO:0005737, GO:0005856, GO:0000166, GO:0000287, GO:0003924, GO:0004871, GO:0005515, GO:0005525
V2LHS_237628	CCAGAATCTCTGGGAATATAA	51283	BFAR	BAR, RNF47	Hs.435556	GO:0006915, GO:0006916, GO:0005624, GO:0005783, GO:0005789, GO:0005887, GO:0016020, GO:0046872, GO:0008270, GO:0005198, GO:0005515
V2LHS_237827	CCCGGGACTCCTGAGAACAAT	5618	PRLR	hPRLrI	Hs.368587	GO:0006694, GO:0006916, GO:0007166, GO:0007171, GO:0007566, GO:0007595, GO:0042110, GO:0042977, GO:0005576, GO:0009986, GO:0016020, GO:0016021, GO:0042978, GO:0042803, GO:0004872, GO:0004925, GO:0005515
V2LHS_238961	CCGCAAAGAATCAAGTTGCAA	3312, 399988	HSPA8, LOC399988	HSC54, HSC70, HSC71, HSP71, HSP73, HSPA10, LAP1, MGC131511, MGC29929, NIP71	Hs.702021	GO:0006457, GO:0006950, GO:0006986, GO:0009986, GO:0042470, GO:0005622, GO:0005634, GO:0005737, GO:0000166, GO:0005515, GO:0005524, GO:0042623
V2LHS_239043	CCATATGTTCATTACATACAT	2188	FANCF	FAF, MGC126856	Hs.708042	GO:0006281, GO:0008150, GO:0005575, GO:0005634, GO:0003674, GO:0005515
V2LHS_239296	CCAAATTGTGTTTGATGGATT	2099	ESR1	DKFZp686N23123, ER, Era, ESR, ESRA, NR3A1	Hs.208124	GO:0006350, GO:0006355, GO:0007165, GO:0030520, GO:0043526, GO:0045885, GO:0030315, GO:0043005, GO:0043195, GO:0043204, GO:0005634, GO:0005737, GO:0005886, GO:0016585, GO:0030235, GO:0030284, GO:0042562, GO:0008270, GO:0003677, GO:0003700, GO:0003707, GO:
V2LHS_239449	GGTGACCTTATTGTCTGTAAT	2099	ESR1	DKFZp686N23123, ER, Era, ESR, ESRA, NR3A1	Hs.208124	GO:0006350, GO:0006355, GO:0007165, GO:0030520, GO:0043526, GO:0045885, GO:0030315, GO:0043005, GO:0043195, GO:0043204, GO:0005634, GO:0005737, GO:0005886, GO:0016585, GO:0030235, GO:0030284, GO:0042562, GO:0008270, GO:0003677, GO:0003700, GO:0003707, GO:
V2LHS_240091	CCCTTCTTTGGGAATATAATT	8535, 12418, 501403	CBX4, Cbx4, Cbx4	hPC2, NBP16, PC2, MGC143697, MGC143698, MPc2, PC2	Hs.405046, Mm.268070, Mm.471550, Rn.124378	GO:0006333, GO:0006350, GO:0006355, GO:0006512, GO:0006916, GO:0016568, GO:0000785, GO:0005634, GO:0003682, GO:0003714, GO:0000122, GO:0006333, GO:0006350, GO:0006355, GO:0006512, GO:0016568, GO:0000785, GO:0005634, GO:0003682, GO:0051219, GO:0000122, GO:
V2LHS_241787	GCTAACTGTGTGTACATATAT	8682, 18611, 364052	PEA15, Pea15a, Pea15a	HMAT1, HUMMAT1H, MAT1, MAT1H, PEA-15, PED, Mat1, PEA-15, Pea15, Pkcs15, Pea15	Hs.517216, Mm.544, Rn.155339	GO:0006916, GO:0008643, GO:0042981, GO:0046325, GO:0005737, GO:0005875, GO:0005351, GO:0005515, GO:0006810, GO:0006915, GO:0007242, GO:0008643, GO:0042981, GO:0005624, GO:0005737, GO:0005829, GO:0005875, GO:0005080, GO:0005351, GO:0005515, GO:0006916, GO:
V2LHS_242256	CCGTGCTAACTGTGTGTACAT	8682, 18611, 364052	PEA15, Pea15a, Pea15a	HMAT1, HUMMAT1H, MAT1, MAT1H, PEA-15, PED, Mat1, PEA-15, Pea15, Pkcs15, Pea15	Hs.517216, Mm.544, Rn.155339	GO:0006916, GO:0008643, GO:0042981, GO:0046325, GO:0005737, GO:0005875, GO:0005351, GO:0005515, GO:0006810, GO:0006915, GO:0007242, GO:0008643, GO:0042981, GO:0005624, GO:0005737, GO:0005829, GO:0005875, GO:0005080, GO:0005351, GO:0005515, GO:0006916, GO:
V2LHS_242401	GCATAATCCACCATCAATATA	673	BRAF	B-raf 1, BRAF1, MGC126806, MGC138284, RAFB1	Hs.550061	GO:0006468, GO:0006916, GO:0007242, GO:0009887, GO:0005737, GO:0005886, GO:0016740, GO:0019992, GO:0046872, GO:0008270, GO:0000166, GO:0004674, GO:0005057, GO:0005515, GO:0005524
V2LHS_243025	CCAGTGACCTTCGCTCCACAT	572	BAD	BBC2, BCL2L8	Hs.370254	GO:0006917, GO:0008632, GO:0016020, GO:0005737, GO:0005739, GO:0005741, GO:0005515
V2LHS_243170	CGAGAGAGTTTCCCTACGTAT	999	CDH1	Arc-1, CD324, CDHE, ECAD, LCAM, UVO	Hs.461086	GO:0007155, GO:0007156, GO:0042993, GO:0048471, GO:0030054, GO:0015629, GO:0016020, GO:0016021, GO:0016328, GO:0005886, GO:0005913, GO:0005509, GO:0005515, GO:0016563, GO:0050839
V2LHS_244194	CCAGAGTAACTCTAGTCAGTT	23636	NUP62	DKFZp547L134, FLJ20822, FLJ43869, IBSN, MGC841, p62, SNDI	Hs.574492	GO:0007166, GO:0008219, GO:0008285, GO:0009755, GO:0009966, GO:0015031, GO:0043066, GO:0043072, GO:0043123, GO:0043407, GO:0045742, GO:0045941, GO:0046580, GO:0042059, GO:0051028, GO:0065002, GO:0031074, GO:0005634, GO:0005635, GO:0005643, GO:0005737, GO:
V2LHS_247371	GCTCTGTACTTCAACCCAATT	67118, 304709	Bfar, Bfar	3010001A07Rik, AI666707, AW107665, BAR, RNF47	Mm.223689, Rn.159939	GO:0006915, GO:0006916, GO:0005624, GO:0005783, GO:0016020, GO:0016021, GO:0046872, GO:0003674, GO:0005515, GO:0008270, GO:0006915, GO:0006916, GO:0016020, GO:0016021, GO:0005624, GO:0005783, GO:0005789, GO:0046872, GO:0008270, GO:0005515
V2LHS_249963	CGAGACATTCGCATCAAATAT	9542	NRG2	Don-1, HRG2, NTAK	Hs.408515	GO:0006916, GO:0007165, GO:0007267, GO:0009790, GO:0016020, GO:0016021, GO:0005576, GO:0008083
V2LHS_251358	CCTTCGCCAGATCACTGTTAA	7001	PRDX2	MGC4104, NKEFB, PRP, PRX2, PRXII, TDPX1, TSA	Hs.706768	GO:0006916, GO:0006979, GO:0042981, GO:0005737, GO:0008379, GO:0016209, GO:0016491
V2LHS_252940	CGCAGATAGGAGTAGTCTTTA	4774	NFIA	DKFZp434L0422, KIAA1439, NFI-L	Hs.191911	GO:0006260, GO:0006350, GO:0006355, GO:0019079, GO:0005622, GO:0005634, GO:0003700, GO:0008134
V2LHS_25320	CCGTTATGAAAGAGAAATGAA	3146, 10354, 15289, 366913, 678705, 679344, 681718	HMGB1, HMG1L5, Hmgb1, LOC366913, LOC678705, LOC679344, LOC681718	DKFZp686A04236, HMG1, HMG3, SBP-1, HMG-1, Hmg1, MGC103168, MGC103169, MGC117896, MGC117897	Hs.434102, Hs.593339, Hs.644368, Mm.207047, Mm.313345, Rn.197434, Rn.144565	GO:0006268, GO:0006281, GO:0006288, GO:0006310, GO:0006325, GO:0006355, GO:0006357, GO:0006916, GO:0007165, GO:0017055, GO:0000785, GO:0000793, GO:0005634, GO:0003677, GO:0008134, GO:0008301, GO:0006323, GO:0006355, GO:0006809, GO:0006810, GO:0000785, GO:
V2LHS_253835	GGATGCTTCTGAATAGAAATA	79444	BIRC7	KIAP, LIVIN, ML-IAP, MLIAP, RNF50	Hs.256126	GO:0006309, GO:0006915, GO:0006916, GO:0007257, GO:0005622, GO:0005634, GO:0005737, GO:0008270, GO:0019899, GO:0046872
V2LHS_254648	CCACAAAGTGTGACCACATAT	672, 12189	BRCA1, Brca1	BRCAI, BRCC1, IRIS, PSCP, RNF53	Hs.194143, Mm.244975	GO:0000724, GO:0000075, GO:0006281, GO:0006301, GO:0006357, GO:0006359, GO:0006978, GO:0007059, GO:0008630, GO:0016481, GO:0042127, GO:0042981, GO:0043627, GO:0045717, GO:0045739, GO:0045786, GO:0045893, GO:0046600, GO:0030521, GO:0031398, GO:0031436, GO:
V2LHS_254685	CCTTAAATCCTCATTGCAAAT	8239, 22284, 363445	USP9X, Usp9x, Usp9x_predicted	DFFRX, FAF, FAM, 5730589N07Rik, AA407302, AA407699, AL022658, AL022749, Dffrx, FAF-X, Fafl, RGD1560056	Hs.77578, Mm.242646, Rn.7273	GO:0006511, GO:0006512, GO:0007292, GO:0004197, GO:0004221, GO:0005515, GO:0006511, GO:0006512, GO:0005737, GO:0008233, GO:0008234, GO:0016787, GO:0004221, GO:0005737, GO:0005515
V2LHS_254809	GCGCCGAAATTGCAGGTTTAT	112401	BIRC8	hILP2, ILP-2, ILP2	Hs.348263	GO:0006915, GO:0006916, GO:0005622, GO:0005737, GO:0005515, GO:0008270, GO:0046872
V2LHS_255010	GCTAAGAGATTCGCCTTAAAT	9021	SOCS3	ATOD4, CIS3, Cish3, MGC71791, SOCS-3, SSI-3, SSI3	Hs.527973	GO:0001558, GO:0001932, GO:0006512, GO:0006916, GO:0007242, GO:0007259, GO:0046627, GO:0004860, GO:0005515
V2LHS_257931	GGTATTAAGTTGTAATTTAAA	60675	PROK2	BV8, KAL4, MIT1, PK2	Hs.528665	GO:0006916, GO:0006935, GO:0006954, GO:0007204, GO:0007218, GO:0007283, GO:0008283, GO:0019233, GO:0045987, GO:0048511, GO:0000187, GO:0001525, GO:0005576, GO:0001664
V2LHS_257956	CGGTATTAAGTTGTAATTTAA	60675	PROK2	BV8, KAL4, MIT1, PK2	Hs.528665	GO:0006916, GO:0006935, GO:0006954, GO:0007204, GO:0007218, GO:0007283, GO:0008283, GO:0019233, GO:0045987, GO:0048511, GO:0000187, GO:0001525, GO:0005576, GO:0001664
V2LHS_261056	GCACAGCATCAAACCAAGTTA	4292	MLH1	COCA2, FCC2, hMLH1, HNPCC, HNPCC2, MGC5172	Hs.195364	GO:0006298, GO:0045786, GO:0005634, GO:0003697, GO:0005515, GO:0005524, GO:0030983, GO:0032137, GO:0032407
V2LHS_261848	GGTCTTACTGAAGTAACACAA	8887	TAX1BP1	CALCOCO3, T6BP, TXBP151	Hs.34576	GO:0006915, GO:0006916, GO:0005622, GO:0008270, GO:0042802
V2LHS_262034	GCAGATGAAGATCATCGAAAT	673	BRAF	B-raf 1, BRAF1, MGC126806, MGC138284, RAFB1	Hs.550061	GO:0006468, GO:0006916, GO:0007242, GO:0009887, GO:0005737, GO:0005886, GO:0016740, GO:0019992, GO:0046872, GO:0008270, GO:0000166, GO:0004674, GO:0005057, GO:0005515, GO:0005524
V2LHS_262484	CCTTAGCAATGTCTTAGGAAA	332, 8475	BIRC5, EPR1	API4, EPR-1, BIRC5OS, EPR-1	Hs.514527, Hs.700219, Hs.514527, Hs.700219	GO:0000086, GO:0000910, GO:0006915, GO:0006916, GO:0007049, GO:0007067, GO:0031503, GO:0031536, GO:0031577, GO:0043154, GO:0045931, GO:0051303, GO:0043234, GO:0030496, GO:0031021, GO:0000775, GO:0005622, GO:0005634, GO:0005694, GO:0005737, GO:0005814, GO:
V2LHS_262681	GCATCTTCTTCGGTGAAATAT	663	BNIP2	BNIP-2, NIP2	Hs.646490	GO:0006915, GO:0006916, GO:0043231, GO:0005635, GO:0005737, GO:0005096, GO:0005509, GO:0005515
V2LHS_262796	GGCCCAGTGTTTCTTCTGCTT	332, 8475	BIRC5, EPR1	API4, EPR-1, BIRC5OS, EPR-1	Hs.514527, Hs.700219, Hs.514527, Hs.700219	GO:0000086, GO:0000910, GO:0006915, GO:0006916, GO:0007049, GO:0007067, GO:0031503, GO:0031536, GO:0031577, GO:0043154, GO:0045931, GO:0051303, GO:0043234, GO:0030496, GO:0031021, GO:0000775, GO:0005622, GO:0005634, GO:0005694, GO:0005737, GO:0005814, GO:
V2LHS_262960	GGCCCATACCTTCAAATATTA	4790, 18033	NFKB1, Nfkb1	DKFZp686C01211, EBP-1, KBF1, MGC54151, NF-kappa-B, NFKB-p105, NFKB-p50, NF-kappaB, NF-kappaB1, NF-KB1, p105, p50, p50/p105	Hs.654408, Mm.256765	GO:0006355, GO:0006366, GO:0006915, GO:0006916, GO:0006954, GO:0007165, GO:0045941, GO:0005634, GO:0005737, GO:0003700, GO:0005515, GO:0006350, GO:0006355, GO:0006915, GO:0007165, GO:0045083, GO:0045449, GO:0045892, GO:0045944, GO:0048535, GO:0005634, GO:
V2LHS_263034	GGTGTCTTTACCAAACTTATT	3313	HSPA9	CSA, GRP75, HSPA9B, MGC4500, MOT, mot-2, MOT2, MTHSP75, PBP74	Hs.184233	GO:0006457, GO:0006611, GO:0006916, GO:0009986, GO:0005737, GO:0005739, GO:0000166, GO:0005524, GO:0051082
V2LHS_263085	GGCTCCTGGTGCTAACAACAA	4605	MYBL2	B-MYB, BMYB, MGC15600	Hs.179718	GO:0006355, GO:0006366, GO:0006916, GO:0007275, GO:0000785, GO:0005634, GO:0003700
V2LHS_264705	GGCCTTGGAACTGATGAAGAT	301	ANXA1	ANX1, LPC1	Hs.494173	GO:0006629, GO:0006916, GO:0006928, GO:0006954, GO:0007049, GO:0007166, GO:0018149, GO:0030216, GO:0042127, GO:0050482, GO:0042383, GO:0005634, GO:0005737, GO:0005929, GO:0001533, GO:0016020, GO:0016323, GO:0004859, GO:0005102, GO:0005198, GO:0005509, GO:
V2LHS_267653	CCCTGAGACCATATCCTTAAA	4976	OPA1	FLJ12460, KIAA0567, largeG, MGM1, NPG, NTG	Hs.594504	GO:0000266, GO:0006915, GO:0007007, GO:0007601, GO:0007605, GO:0008053, GO:0019896, GO:0045768, GO:0050896, GO:0030061, GO:0030425, GO:0005739, GO:0005741, GO:0005758, GO:0016020, GO:0016021, GO:0000287, GO:0003924, GO:0005525, GO:0000166
V2LHS_269487	GCTCACTCTTCAGTCGGAAAT	598	BCL2L1	Bcl-X, bcl-xL, BCL-XL/S, bcl-xS, BCL2L, BCLX, DKFZp781P2092	Hs.516966	GO:0001836, GO:0006916, GO:0008634, GO:0042981, GO:0046902, GO:0051881, GO:0016020, GO:0016021, GO:0005634, GO:0005635, GO:0005739, GO:0005741, GO:0042802
V2LHS_277094	GCCTGCTGAATTTATGTTGTA	5870, 84084, 150786	RAB6A, RAB6C, LOC150786	RAB6, RAB6A', RAB6B, WTH3	Hs.12152, Hs.503222, Hs.535586, Hs.591552, Hs.645670	GO:0016192, GO:0007264, GO:0015031, GO:0016020, GO:0005794, GO:0000139, GO:0000166, GO:0003924, GO:0005515, GO:0005525, GO:0007264, GO:0015031, GO:0042493, GO:0005622, GO:0000166, GO:0003924, GO:0005525, GO:0007264, GO:0015031, GO:0000166, GO:0005525
V2LHS_27756	CCGTAGCCTCTGCCCTGTAAA	9531	BAG3	BAG-3, BIS, CAIR-1, MGC104307	Hs.523309	GO:0006457, GO:0006915, GO:0006916, GO:0005575, GO:0005829, GO:0005515, GO:0030192
V2LHS_27758	CCAATTCAAGTGATCCGCAAA	9531	BAG3	BAG-3, BIS, CAIR-1, MGC104307	Hs.523309	GO:0006457, GO:0006915, GO:0006916, GO:0005575, GO:0005829, GO:0005515, GO:0030192
V2LHS_27759	GCTTGTTGTTTGAGAAGTTTA	9531	BAG3	BAG-3, BIS, CAIR-1, MGC104307	Hs.523309	GO:0006457, GO:0006915, GO:0006916, GO:0005575, GO:0005829, GO:0005515, GO:0030192
V2LHS_278899	GCAAATTTCATGACCAGTAAA	6997, 22814, 22816	TDGF1, TDGF5, TDGF2	CR, CRGF, CRIPTO, Cripto-1, CR-5, CRIPTO-5, CR-2, CRIPTO-2	Hs.385870	GO:0000187, GO:0001763, GO:0007173, GO:0007507, GO:0008284, GO:0008595, GO:0009790, GO:0009966, GO:0030154, GO:0030335, GO:0030879, GO:0018105, GO:0043066, GO:0050731, GO:0019897, GO:0031225, GO:0009986, GO:0005886, GO:0008083
V2LHS_280261	GGTGCCTTGAGGAATACAGAA	51251, 90859	NT5C3, NT5C3P1	cN-III, MGC27337, MGC87109, MGC87828, P5'N-1, PN-I, PSN1, UMPH, UMPH1, UMPH1P	Hs.487933	GO:0006213, GO:0009117, GO:0005737, GO:0005783, GO:0000166, GO:0000287, GO:0016787, GO:0008253, GO:0008665
V2LHS_31662	GCTCTTCCACTCAGGTGAGAA	284939	LOC284939		Hs.656617
V2LHS_31767	CCACAAGTACTCCCTGATAAA	6279	S100A8	60B8AG, CAGA, CFAG, CGLA, CP-10, L1Ag, MA387, MIF, MRP8, NIF, P8	Hs.416073	GO:0006954, GO:0005615, GO:0005509, GO:0005515
V2LHS_31768	ACCTGCAGAATAATAAAGTCA	6279	S100A8	60B8AG, CAGA, CFAG, CGLA, CP-10, L1Ag, MA387, MIF, MRP8, NIF, P8	Hs.416073	GO:0006954, GO:0005615, GO:0005509, GO:0005515
V2LHS_31839	CCTGGACATGTACCTGCAGAA	6279	S100A8	60B8AG, CAGA, CFAG, CGLA, CP-10, L1Ag, MA387, MIF, MRP8, NIF, P8	Hs.416073	GO:0006954, GO:0005615, GO:0005509, GO:0005515
V2LHS_31927	TGGGAAGAACTTTAAGGATAT	6272	SORT1	Gp95, NT3	Hs.485195, Hs.703487	GO:0006810, GO:0006895, GO:0006897, GO:0007218, GO:0007275, GO:0008333, GO:0008624, GO:0010468, GO:0014902, GO:0001503, GO:0016050, GO:0032509, GO:0032868, GO:0043066, GO:0046323, GO:0048011, GO:0048227, GO:0030154, GO:0051005, GO:0030140, GO:0048471, GO:
V2LHS_31928	AAGCGTGCTCTCCGAAGATAA	6272	SORT1	Gp95, NT3	Hs.485195, Hs.703487	GO:0006810, GO:0006895, GO:0006897, GO:0007218, GO:0007275, GO:0008333, GO:0008624, GO:0010468, GO:0014902, GO:0001503, GO:0016050, GO:0032509, GO:0032868, GO:0043066, GO:0046323, GO:0048011, GO:0048227, GO:0030154, GO:0051005, GO:0030140, GO:0048471, GO:
V2LHS_31931	GGAGTGCTCATTGTGAAGAAA	6272	SORT1	Gp95, NT3	Hs.485195, Hs.703487	GO:0006810, GO:0006895, GO:0006897, GO:0007218, GO:0007275, GO:0008333, GO:0008624, GO:0010468, GO:0014902, GO:0001503, GO:0016050, GO:0032509, GO:0032868, GO:0043066, GO:0046323, GO:0048011, GO:0048227, GO:0030154, GO:0051005, GO:0030140, GO:0048471, GO:
V2LHS_33273	AGACATAAAGCCATCTCTTAT	8382	NME5	NM23-H5, NM23H5	Hs.519602	GO:0006183, GO:0006228, GO:0006241, GO:0006916, GO:0007275, GO:0007286, GO:0009116, GO:0005575, GO:0004550, GO:0005524
V2LHS_33276	TCACAGAGCTTTGTAAGCAAA	8382	NME5	NM23-H5, NM23H5	Hs.519602	GO:0006183, GO:0006228, GO:0006241, GO:0006916, GO:0007275, GO:0007286, GO:0009116, GO:0005575, GO:0004550, GO:0005524
V2LHS_348	GGTCTCCTTAGGGAACATAAA	472	ATM	AT1, ATA, ATC, ATD, ATDC, ATE, DKFZp781A0353, MGC74674, TEL1, TELO1	Hs.367437	GO:0006281, GO:0007094, GO:0007131, GO:0007165, GO:0010212, GO:0045786, GO:0005634, GO:0031410, GO:0003677, GO:0004674, GO:0005488, GO:0047485, GO:0016303, GO:0016740, GO:0016773
V2LHS_36680	GCACCCTACTGCCCTTTAAAT	9181	ARHGEF2	DKFZp547L106, DKFZp547P1516, GEF, GEF-H1, GEFH1, KIAA0651, LFP40, P40	Hs.655209	GO:0000902, GO:0006886, GO:0007015, GO:0007026, GO:0007242, GO:0035023, GO:0042127, GO:0005622, GO:0005874, GO:0005089, GO:0008017, GO:0008270, GO:0030676, GO:0046872, GO:0048365
V2LHS_38856	CGGTTTGCTGAGGAGAAAGAA	57099	AVEN	PDCD12	Hs.555966	GO:0006915, GO:0006916, GO:0016020, GO:0005622, GO:0005624, GO:0005515
V2LHS_38858	GAACTAGATCTGTTGCTTAAT	57099	AVEN	PDCD12	Hs.555966	GO:0006915, GO:0006916, GO:0016020, GO:0005622, GO:0005624, GO:0005515
V2LHS_46878	CCACCTGGACTCCTATGAGAA	9021, 12702, 89829	SOCS3, Socs3, Socs3	ATOD4, CIS3, Cish3, MGC71791, SOCS-3, SSI-3, SSI3, CIS3, Cish3, EF-10, SOCS-3, SSI-3, Cish3, Socs-3, Ssi-3	Hs.527973, Mm.3468, Rn.127801	GO:0006512, GO:0006916, GO:0007242, GO:0007259, GO:0046627, GO:0001558, GO:0001932, GO:0004860, GO:0005515, GO:0001558, GO:0001932, GO:0006512, GO:0007242, GO:0009968, GO:0045597, GO:0046627, GO:0005515, GO:0001558, GO:0001666, GO:0001932, GO:0006512, GO:
V2LHS_46879	CCAGAAGAGCCTATTACATCT	9021	SOCS3	ATOD4, CIS3, Cish3, MGC71791, SOCS-3, SSI-3, SSI3	Hs.527973	GO:0001558, GO:0001932, GO:0006512, GO:0006916, GO:0007242, GO:0007259, GO:0046627, GO:0004860, GO:0005515
V2LHS_48293	GGAGAAATTATTGATCCAAAT	4671	NAIP	BIRC1, FLJ42520, NLRB1, psiNAIP	Hs.654500	GO:0006915, GO:0006916, GO:0007399, GO:0005622, GO:0000166, GO:0005524, GO:0017111
V2LHS_48294	GGCTTTGTCTTTACAGGTAAA	17940, 17948, 17951, 17952, 667838	Naip1, Naip2, Naip5, Birc1f, Naip3	AV364616, Birc1a, D13Lsd1, Naip, Naip-rs1, Birc1b, MGC141528, Naip-rs6, Birc1e, Lgn1, Naip-rs3, Naip-rs4, Naip-rs4A, Naip6, Birc1c, EG667838, Mitf, Naip-rs5, pORF1, pORF2, TRGJ1S2, TRGJ2, TRGV5S2, TRGV5S4P	Mm.6898, Mm.89961, Mm.290476, Mm.218759	GO:0006915, GO:0006916, GO:0005622, GO:0000166, GO:0005524, GO:0017111, GO:0006915, GO:0006916, GO:0006952, GO:0005622, GO:0000166, GO:0005524, GO:0017111, GO:0006915, GO:0006916, GO:0005622, GO:0006915, GO:0006916, GO:0005622, GO:0006915
V2LHS_48295	GCCACATGTCTTTGCTTGATA	4671, 652755	NAIP, LOC652755	BIRC1, FLJ42520, NLRB1, psiNAIP	Hs.654500	GO:0006915, GO:0006916, GO:0007399, GO:0005622, GO:0000166, GO:0005524, GO:0017111, GO:0000166, GO:0017111
V2LHS_48297	CGCCTTTCCTTAAGGAACAAA	4671, 652755	NAIP, LOC652755	BIRC1, FLJ42520, NLRB1, psiNAIP	Hs.654500	GO:0006915, GO:0006916, GO:0007399, GO:0005622, GO:0000166, GO:0005524, GO:0017111, GO:0000166, GO:0017111
V2LHS_49900	ACGCTGATCGAGAATGGAGAA	23636	NUP62	DKFZp547L134, FLJ20822, FLJ43869, IBSN, MGC841, p62, SNDI	Hs.574492	GO:0007166, GO:0008219, GO:0008285, GO:0009755, GO:0009966, GO:0015031, GO:0043066, GO:0043072, GO:0043123, GO:0043407, GO:0045742, GO:0045941, GO:0046580, GO:0042059, GO:0051028, GO:0065002, GO:0031074, GO:0005634, GO:0005635, GO:0005643, GO:0005737, GO:
V2LHS_50504	CCTGCAAACCTTATCCTCTAT	23542	MAPK8IP2	IB2, JIP2, PRKM8IPL	Hs.558180	GO:0000165, GO:0007172, GO:0045768, GO:0046328, GO:0005737, GO:0019894, GO:0019901, GO:0030295, GO:0001540, GO:0005078, GO:0005198
V2LHS_50507	CCTCACTTTCTCCAAGAAGTT	23542	MAPK8IP2	IB2, JIP2, PRKM8IPL	Hs.558180	GO:0000165, GO:0007172, GO:0045768, GO:0046328, GO:0005737, GO:0019894, GO:0019901, GO:0030295, GO:0001540, GO:0005078, GO:0005198
V2LHS_531	CGACTTAGACTTGACCTATAT	5728, 11191, 19211, 50557	PTEN, PTENP1, Pten, Pten	BZS, MGC11227, MHAM, MMAC1, PTEN1, TEP1, psiPTEN, PTEN-rs, PTEN2, PTH2, 2310035O07Rik, A130070J02Rik, AI463227, MMAC1, TEP1, Mmac, MMAC1, TEP1	Hs.500466, Hs.493716, Mm.245395, Rn.22158	GO:0000079, GO:0001525, GO:0006470, GO:0006629, GO:0006917, GO:0007417, GO:0030336, GO:0031175, GO:0031647, GO:0043066, GO:0043542, GO:0045786, GO:0046855, GO:0046856, GO:0048008, GO:0048738, GO:0008285, GO:0051895, GO:0051898, GO:0005737, GO:0008289, GO:
V2LHS_53149	GGCCTGACAATGGTACCTATT	8841	HDAC3	HD3, RPD3, RPD3-2	Hs.519632	GO:0006350, GO:0006355, GO:0006916, GO:0016568, GO:0016575, GO:0000118, GO:0005634, GO:0005737, GO:0004407, GO:0008134, GO:0016787
V2LHS_53152	GCACCTAGTGTCCAGATTCAT	8841	HDAC3	HD3, RPD3, RPD3-2	Hs.519632	GO:0006350, GO:0006355, GO:0006916, GO:0016568, GO:0016575, GO:0000118, GO:0005634, GO:0005737, GO:0004407, GO:0008134, GO:0016787
V2LHS_53159	CCAACTAATCTTCGAATCGAA	8835	SOCS2	CIS2, Cish2, SOCS-2, SSI-2, SSI2, STATI2	Hs.485572	GO:0001558, GO:0006512, GO:0006916, GO:0007242, GO:0007259, GO:0009968, GO:0005737, GO:0008269, GO:0005070, GO:0005131, GO:0005148, GO:0005159, GO:0005515
V2LHS_53161	AGGCATTCTACCCTTTGAAAT	8835	SOCS2	CIS2, Cish2, SOCS-2, SSI-2, SSI2, STATI2	Hs.485572	GO:0001558, GO:0006512, GO:0006916, GO:0007242, GO:0007259, GO:0009968, GO:0005737, GO:0008269, GO:0005070, GO:0005131, GO:0005148, GO:0005159, GO:0005515
V2LHS_53170	CATCTCAGTATGCATGGTATA	8837	CFLAR	c-FLIP, c-FLIPL, c-FLIPR, c-FLIPS, CASH, CASP8AP1, Casper, CLARP, FLAME, FLAME-1, FLAME1, FLIP, I-FLICE, MRIT, USURPIN	Hs.390736	GO:0006508, GO:0006916, GO:0008624, GO:0042981, GO:0043123, GO:0030693, GO:0008234, GO:0004871, GO:0005515
V2LHS_53174	CCAGCGATGAAGAATGTGGAA	8837	CFLAR	c-FLIP, c-FLIPL, c-FLIPR, c-FLIPS, CASH, CASP8AP1, Casper, CLARP, FLAME, FLAME-1, FLAME1, FLIP, I-FLICE, MRIT, USURPIN	Hs.390736	GO:0006508, GO:0006916, GO:0008624, GO:0042981, GO:0043123, GO:0030693, GO:0008234, GO:0004871, GO:0005515
V2LHS_56477	GACGTGTAACTCTTTGGGTTA	7128	TNFAIP3	A20, MGC104522, MGC138687, MGC138688, OTUD7C, TNFA1P2	Hs.591338	GO:0006512, GO:0006915, GO:0006916, GO:0043124, GO:0005634, GO:0005737, GO:0003677, GO:0005515, GO:0008234, GO:0008270, GO:0046872
V2LHS_56478	TCTCTTAAAGTTGATATCTTA	7128	TNFAIP3	A20, MGC104522, MGC138687, MGC138688, OTUD7C, TNFA1P2	Hs.591338	GO:0006512, GO:0006915, GO:0006916, GO:0043124, GO:0005634, GO:0005737, GO:0003677, GO:0005515, GO:0008234, GO:0008270, GO:0046872
V2LHS_56481	CCTTTGAAAGTGGGTGGAATT	7128	TNFAIP3	A20, MGC104522, MGC138687, MGC138688, OTUD7C, TNFA1P2	Hs.591338	GO:0006512, GO:0006915, GO:0006916, GO:0043124, GO:0005634, GO:0005737, GO:0003677, GO:0005515, GO:0008234, GO:0008270, GO:0046872
V2LHS_56642	GCTGCTTCTGTCTGGTTTATT	7070	THY1	CD90, FLJ33325	Hs.653181	GO:0001525, GO:0006469, GO:0007010, GO:0008150, GO:0016337, GO:0030336, GO:0046549, GO:0048041, GO:0050771, GO:0050860, GO:0050870, GO:0051281, GO:0043547, GO:0045121, GO:0030426, GO:0031225, GO:0009897, GO:0005575, GO:0005783, GO:0005829, GO:0005886, GO:
V2LHS_56732	GGCTACTATGACCAATAGAAG	67118	Bfar	3010001A07Rik, AI666707, AW107665, BAR, RNF47	Mm.223689	GO:0006915, GO:0006916, GO:0016020, GO:0016021, GO:0005624, GO:0005783, GO:0003674, GO:0005515, GO:0046872, GO:0008270
V2LHS_585	CGGGTTTCTCCGGCGTCATTA	5292	PIM1	PIM	Hs.81170	GO:0006468, GO:0007275, GO:0008283, GO:0043066, GO:0005634, GO:0005737, GO:0005886, GO:0046872, GO:0016740, GO:0030145, GO:0000166, GO:0004674, GO:0005515, GO:0005524
V2LHS_6081	CCAAAGCATTTCATTGAGAAT	10210	TOPORS	LUN, P53BP3, RP31, TP53BPL	Hs.589962, Hs.711159	GO:0006350, GO:0006512, GO:0006974, GO:0007601, GO:0050896, GO:0051457, GO:0005634, GO:0016607, GO:0016874, GO:0017033, GO:0046872, GO:0008270, GO:0003677, GO:0003823, GO:0005515
V2LHS_6089	AGGCCTAGAGGTAACCAATAA	7001	PRDX2	MGC4104, NKEFB, PRP, PRX2, PRXII, TDPX1, TSA	Hs.706768	GO:0006916, GO:0006979, GO:0042981, GO:0005737, GO:0008379, GO:0016209, GO:0016491
V2LHS_61808	CCGAATCCGCATGACTCATAA	3065	HDAC1	DKFZp686H12203, GON-10, HD1, RPD3, RPD3L1	Hs.88556	GO:0006350, GO:0006355, GO:0006916, GO:0016568, GO:0016575, GO:0000118, GO:0005634, GO:0005737, GO:0003700, GO:0004407, GO:0008134, GO:0016787, GO:0019899, GO:0042802
V2LHS_61809	ACCCATTCTTCCCGTTCTTAA	3065	HDAC1	DKFZp686H12203, GON-10, HD1, RPD3, RPD3L1	Hs.88556	GO:0006350, GO:0006355, GO:0006916, GO:0016568, GO:0016575, GO:0000118, GO:0005634, GO:0005737, GO:0003700, GO:0004407, GO:0008134, GO:0016787, GO:0019899, GO:0042802
V2LHS_61813	GGATGTTGGAAATTACTATTA	3065, 84576	HDAC1, Hdac1	DKFZp686H12203, GON-10, HD1, RPD3, RPD3L1	Hs.88556, Rn.123394	GO:0006350, GO:0006355, GO:0006916, GO:0016568, GO:0016575, GO:0000118, GO:0005634, GO:0005737, GO:0003700, GO:0004407, GO:0008134, GO:0016787, GO:0019899, GO:0042802, GO:0006350, GO:0006355, GO:0016568, GO:0016575, GO:0005634, GO:0016787, GO:0004407
V2LHS_62492	TCCAATTAACTTCTCCATAAT	9633	MTL5	CXCDC2, MTLT, TESMIN	Hs.145932	GO:0006875, GO:0006916, GO:0006979, GO:0007275, GO:0007283, GO:0010038, GO:0030154, GO:0005625, GO:0005634, GO:0005737, GO:0046872
V2LHS_64876	GCAGCTTCAGGTTTACTCAAA	940	CD28	MGC138290, Tp44	Hs.591629	GO:0006955, GO:0006959, GO:0007166, GO:0042089, GO:0042102, GO:0045070, GO:0045086, GO:0045727, GO:0045768, GO:0045840, GO:0016020, GO:0005886, GO:0005887, GO:0009897, GO:0015026, GO:0042802
V2LHS_64878	ACAGATATTTACTTCTGCAAA	940, 12487, 25660, 100048845	CD28, Cd28, Cd28, LOC100048845	MGC138290, Tp44, CD28RNA	Hs.591629, Mm.255003, Rn.10327	GO:0006955, GO:0006959, GO:0007166, GO:0042089, GO:0042102, GO:0045070, GO:0045086, GO:0045727, GO:0045768, GO:0045840, GO:0005886, GO:0005887, GO:0009897, GO:0016020, GO:0015026, GO:0042802, GO:0002863, GO:0006955, GO:0008624, GO:0031295, GO:0042102, GO:
V2LHS_64880	ACAGTTTGAGTCAACTAGAAT	940	CD28	MGC138290, Tp44	Hs.591629	GO:0006955, GO:0006959, GO:0007166, GO:0042089, GO:0042102, GO:0045070, GO:0045086, GO:0045727, GO:0045768, GO:0045840, GO:0016020, GO:0005886, GO:0005887, GO:0009897, GO:0015026, GO:0042802
V2LHS_6552	CCAACACGTTTGAACTGAAAT	330	BIRC3	AIP1, API2, CIAP2, HAIP1, HIAP1, MALT2, MIHC, RNF49	Hs.127799	GO:0006916, GO:0007166, GO:0042981, GO:0005622, GO:0005634, GO:0005737, GO:0004842, GO:0005515, GO:0046872, GO:0008270
V2LHS_6678	GCACCTTGTTGTCATGAACTT	1603	DAD1	OST2	Hs.82890	GO:0006915, GO:0006916, GO:0018279, GO:0008250, GO:0016020, GO:0016021, GO:0016740, GO:0004579
V2LHS_67331	AGAGAGAACTGCTCAGTAATT	9577	BRE	BRCC4, BRCC45	Hs.11916, Hs.258314	GO:0006512, GO:0006915, GO:0006974, GO:0007165, GO:0045768, GO:0000152, GO:0005634, GO:0005737, GO:0000268, GO:0005164, GO:0005515
V2LHS_67332	TGCTACAAACTGTTTGAGGAT	9577	BRE	BRCC4, BRCC45	Hs.11916, Hs.258314	GO:0006512, GO:0006915, GO:0006974, GO:0007165, GO:0045768, GO:0000152, GO:0005634, GO:0005737, GO:0000268, GO:0005164, GO:0005515
V2LHS_67694	CCAAGTAGACTCACTCCTTAA	9530	BAG4	BAG-4, SODD	Hs.194726	GO:0006457, GO:0006915, GO:0006916, GO:0005737, GO:0005057, GO:0005515
V2LHS_67697	AGTACTCCTCCGAGTATTAAA	9530	BAG4	BAG-4, SODD	Hs.194726	GO:0006457, GO:0006915, GO:0006916, GO:0005737, GO:0005057, GO:0005515
V2LHS_69232	AGGCAATTTATCTTGATGTGA	9214	FAIM3	TOSO	Hs.58831	GO:0006916, GO:0006955, GO:0006968, GO:0016020, GO:0016021
V2LHS_69236	CGCAAGAATCTGTTCCTAGTG	9214	FAIM3	TOSO	Hs.58831	GO:0006916, GO:0006955, GO:0006968, GO:0016020, GO:0016021
V2LHS_69410	CACCAGCACTTTATACACTTC	389	RHOC	ARH9, ARHC, H9, MGC1448, MGC61427, RHOH9	Hs.502659, Hs.658289	GO:0007264, GO:0043123, GO:0005622, GO:0005886, GO:0000166, GO:0003924, GO:0004871, GO:0005515, GO:0005525
V2LHS_69446	TACTGTCTTTGAGAACTATAT	389	RHOC	ARH9, ARHC, H9, MGC1448, MGC61427, RHOH9	Hs.502659, Hs.658289	GO:0007264, GO:0043123, GO:0005622, GO:0005886, GO:0000166, GO:0003924, GO:0004871, GO:0005515, GO:0005525
V2LHS_69894	GGCCATGCCTGTTTACAAGAA	7161	TP73	P73	Hs.697294	GO:0002347, GO:0006298, GO:0006915, GO:0008630, GO:0030308, GO:0045786, GO:0045893, GO:0005634, GO:0046872, GO:0008270, GO:0003700, GO:0005515
V2LHS_72721	GGAAATTCTTTCACTTCATTA	4170	MCL1	EAT, MCL1L, MCL1S, MGC104264, MGC1839, TM	Hs.632486	GO:0006916, GO:0007275, GO:0008632, GO:0001709, GO:0019725, GO:0030154, GO:0042981, GO:0016020, GO:0016021, GO:0005634, GO:0005737, GO:0005739, GO:0005741, GO:0015266, GO:0005515, GO:0046982
V2LHS_72724	GAGGATTATGGCTAACAAGAA	4170	MCL1	EAT, MCL1L, MCL1S, MGC104264, MGC1839, TM	Hs.632486	GO:0006916, GO:0007275, GO:0008632, GO:0001709, GO:0019725, GO:0030154, GO:0042981, GO:0016020, GO:0016021, GO:0005634, GO:0005737, GO:0005739, GO:0005741, GO:0015266, GO:0005515, GO:0046982
V2LHS_73694	GGCACAACACTAATTACCATT	60675	PROK2	BV8, KAL4, MIT1, PK2	Hs.528665	GO:0006916, GO:0006935, GO:0006954, GO:0007204, GO:0007218, GO:0007283, GO:0008283, GO:0019233, GO:0045987, GO:0048511, GO:0000187, GO:0001525, GO:0005576, GO:0001664
V2LHS_763	GGCCAGAATATCATTGTCATA	64080	RBKS	DKFZp686G13268, RBSK	Hs.11916	GO:0005975, GO:0006014, GO:0016301, GO:0016740, GO:0004747
V2LHS_76350	GGGAGGTAAATCAACATATAT	4436	MSH2	COCA1, FCC1, HNPCC, HNPCC1	Hs.597656	GO:0006284, GO:0006298, GO:0006301, GO:0043570, GO:0045786, GO:0005634, GO:0032301, GO:0032302, GO:0032357, GO:0032405, GO:0042803, GO:0043531, GO:0000166, GO:0000287, GO:0000400, GO:0003677, GO:0003697, GO:0005524, GO:0005524, GO:0008022, GO:0016887, GO:
V2LHS_76353	CGACTCTATCAGGGTATAAAT	4436	MSH2	COCA1, FCC1, HNPCC, HNPCC1	Hs.597656	GO:0006284, GO:0006298, GO:0006301, GO:0043570, GO:0045786, GO:0005634, GO:0032301, GO:0032302, GO:0032357, GO:0032405, GO:0042803, GO:0043531, GO:0000166, GO:0000287, GO:0000400, GO:0003677, GO:0003697, GO:0005524, GO:0005524, GO:0008022, GO:0016887, GO:
V2LHS_76354	GCATGTAATAGAGTGTGCTAA	4436	MSH2	COCA1, FCC1, HNPCC, HNPCC1	Hs.597656	GO:0006284, GO:0006298, GO:0006301, GO:0043570, GO:0045786, GO:0005634, GO:0032301, GO:0032302, GO:0032357, GO:0032405, GO:0042803, GO:0043531, GO:0000166, GO:0000287, GO:0000400, GO:0003677, GO:0003697, GO:0005524, GO:0005524, GO:0008022, GO:0016887, GO:
V2LHS_76497	GGCCATTGTCACAGAGGATAA	4292	MLH1	COCA2, FCC2, hMLH1, HNPCC, HNPCC2, MGC5172	Hs.195364	GO:0006298, GO:0045786, GO:0005634, GO:0003697, GO:0005515, GO:0005524, GO:0030983, GO:0032137, GO:0032407
V2LHS_76498	GGCATTAGTTTCTCAGTTAAA	4292, 17350	MLH1, Mlh1	COCA2, FCC2, hMLH1, HNPCC, HNPCC2, MGC5172, 1110035C23Rik, AI317206, AI325952, AI561766	Hs.195364, Mm.196006	GO:0006298, GO:0045786, GO:0005634, GO:0003697, GO:0005515, GO:0005524, GO:0030983, GO:0032137, GO:0032407, GO:0000239, GO:0000289, GO:0000712, GO:0006281, GO:0006298, GO:0006303, GO:0006974, GO:0007049, GO:0007060, GO:0007126, GO:0007131, GO:0007140, GO:
V2LHS_80904	CAACGGAACTTGTTTGCTCTT	9021	SOCS3	ATOD4, CIS3, Cish3, MGC71791, SOCS-3, SSI-3, SSI3	Hs.527973	GO:0001558, GO:0001932, GO:0006512, GO:0006916, GO:0007242, GO:0007259, GO:0046627, GO:0004860, GO:0005515
V2LHS_8150	GCCCACTGAGGAGTCCAACAT	7422	VEGFA	MGC70609, VEGF, VEGF-A, VPF	Hs.73793	GO:0001525, GO:0001570, GO:0001666, GO:0007165, GO:0007275, GO:0007399, GO:0008283, GO:0008284, GO:0016477, GO:0030949, GO:0043066, GO:0050930, GO:0016020, GO:0005576, GO:0005578, GO:0005615, GO:0050840, GO:0042803, GO:0008083, GO:0008201, GO:0005172, GO:
V2LHS_83794	CCATTTACAGCCATTTCTAAA	2099	ESR1	DKFZp686N23123, ER, Era, ESR, ESRA, NR3A1	Hs.208124	GO:0006350, GO:0006355, GO:0007165, GO:0030520, GO:0043526, GO:0045885, GO:0030315, GO:0043005, GO:0043195, GO:0043204, GO:0005634, GO:0005737, GO:0005886, GO:0016585, GO:0030235, GO:0030284, GO:0042562, GO:0008270, GO:0003677, GO:0003700, GO:0003707, GO:
V2LHS_84147	GATCCTAAGATGTGTTCTTAT	1545	CYP1B1	CP1B, GLC3A, P4501B1	Hs.154654	GO:0006725, GO:0007601, GO:0008210, GO:0010033, GO:0016020, GO:0005783, GO:0005789, GO:0005792, GO:0004497, GO:0005506, GO:0005515, GO:0009055, GO:0019825, GO:0020037, GO:0046872, GO:0050381
V2LHS_84150	GGGCCCAATGAATTATTATAT	1545	CYP1B1	CP1B, GLC3A, P4501B1	Hs.154654	GO:0006725, GO:0007601, GO:0008210, GO:0010033, GO:0016020, GO:0005783, GO:0005789, GO:0005792, GO:0004497, GO:0005506, GO:0005515, GO:0009055, GO:0019825, GO:0020037, GO:0046872, GO:0050381
V2LHS_84151	GCGTTTAAGGTGAGCATAAAT	1545	CYP1B1	CP1B, GLC3A, P4501B1	Hs.154654	GO:0006725, GO:0007601, GO:0008210, GO:0010033, GO:0016020, GO:0005783, GO:0005789, GO:0005792, GO:0004497, GO:0005506, GO:0005515, GO:0009055, GO:0019825, GO:0020037, GO:0046872, GO:0050381
V2LHS_84200	GGATAGACTGGTCTAGAATAA	10928	RALBP1	RIP, RIP1, RLIP76	Hs.528993	GO:0006810, GO:0006935, GO:0007165, GO:0007264, GO:0043087, GO:0043089, GO:0005622, GO:0016020, GO:0016887, GO:0017160, GO:0030675, GO:0005096, GO:0005515, GO:0043492, GO:0048365
V2LHS_84203	CCAGAGAATTTGCTTACCAAA	10928, 19765	RALBP1, Ralbp1	RIP, RIP1, RLIP76, Rip1, RLIP76	Hs.528993, Mm.17009	GO:0006810, GO:0006935, GO:0007165, GO:0007264, GO:0043087, GO:0043089, GO:0005622, GO:0016020, GO:0016887, GO:0017160, GO:0030675, GO:0005096, GO:0005515, GO:0043492, GO:0048365, GO:0006810, GO:0007165, GO:0043089, GO:0016020, GO:0005622, GO:0005096, GO:
V2LHS_84222	GCCAATATTGTGTTTGGATAT	10892	MALT1	DKFZp434L132, MLT, MLT1	Hs.601217	GO:0006508, GO:0006512, GO:0006916, GO:0006952, GO:0007250, GO:0002726, GO:0032743, GO:0042981, GO:0043123, GO:0050852, GO:0050870, GO:0051168, GO:0051259, GO:0032449, GO:0005634, GO:0005737, GO:0004842, GO:0004871, GO:0043621, GO:0008233, GO:0019209, GO:
V2LHS_84224	GCAAATGGAATCTTTATGAAA	10892	MALT1	DKFZp434L132, MLT, MLT1	Hs.601217	GO:0006508, GO:0006512, GO:0006916, GO:0006952, GO:0007250, GO:0002726, GO:0032743, GO:0042981, GO:0043123, GO:0050852, GO:0050870, GO:0051168, GO:0051259, GO:0032449, GO:0005634, GO:0005737, GO:0004842, GO:0004871, GO:0043621, GO:0008233, GO:0019209, GO:
V2LHS_84226	CCAGACTCAGTTCACTGCAAA	10892	MALT1	DKFZp434L132, MLT, MLT1	Hs.601217	GO:0006508, GO:0006512, GO:0006916, GO:0006952, GO:0007250, GO:0002726, GO:0032743, GO:0042981, GO:0043123, GO:0050852, GO:0050870, GO:0051168, GO:0051259, GO:0032449, GO:0005634, GO:0005737, GO:0004842, GO:0004871, GO:0043621, GO:0008233, GO:0019209, GO:
V2LHS_84663	CCTCCCTCTCAGAACCAATAA	23564	DDAH2	DDAH, DDAHII, G6a, NG30	Hs.247362	GO:0006527, GO:0006809, GO:0006916, GO:0006952, GO:0006986, GO:0007263, GO:0007584, GO:0005737, GO:0005829, GO:0043234, GO:0051059, GO:0005515, GO:0016403, GO:0016787
V2LHS_88884	GGCCATTATGCACAGGTTGAA	959	CD40LG	CD154, CD40L, gp39, hCD40L, HIGM1, IGM, IMD3, T-BAM, TNFSF5, TRAP	Hs.592244	GO:0006916, GO:0006954, GO:0006955, GO:0007159, GO:0030168, GO:0032735, GO:0042100, GO:0045190, GO:0016020, GO:0016021, GO:0005576, GO:0005615, GO:0005625, GO:0005886, GO:0005887, GO:0005125, GO:0005164, GO:0005174
V2LHS_88885	TCAAATTGCGGCACATGTCAT	959	CD40LG	CD154, CD40L, gp39, hCD40L, HIGM1, IGM, IMD3, T-BAM, TNFSF5, TRAP	Hs.592244	GO:0006916, GO:0006954, GO:0006955, GO:0007159, GO:0030168, GO:0032735, GO:0042100, GO:0045190, GO:0016020, GO:0016021, GO:0005576, GO:0005615, GO:0005625, GO:0005886, GO:0005887, GO:0005125, GO:0005164, GO:0005174
V2LHS_89366	GGTGACTATACAGTCATTTAA	472, 651610	ATM, LOC651610	AT1, ATA, ATC, ATD, ATDC, ATE, DKFZp781A0353, MGC74674, TEL1, TELO1	Hs.367437	GO:0006281, GO:0007094, GO:0007131, GO:0007165, GO:0010212, GO:0045786, GO:0005634, GO:0031410, GO:0003677, GO:0004674, GO:0005488, GO:0047485, GO:0016303, GO:0016740, GO:0016773, GO:0005488, GO:0016773
V2LHS_89931	CCTGTTTCGTAGCCATATTAA	5663	PSEN1	AD3, FAD, PS1, S182	Hs.592324	GO:0006509, GO:0006915, GO:0006916, GO:0007059, GO:0007220, GO:0007242, GO:0016337, GO:0016485, GO:0032469, GO:0042325, GO:0042987, GO:0043085, GO:0000139, GO:0000776, GO:0009986, GO:0016020, GO:0005624, GO:0005639, GO:0005640, GO:0005739, GO:0005783, GO:
V2LHS_89932	CCACCCTGAGCCATTATCTAA	5663	PSEN1	AD3, FAD, PS1, S182	Hs.592324	GO:0006509, GO:0006915, GO:0006916, GO:0007059, GO:0007220, GO:0007242, GO:0016337, GO:0016485, GO:0032469, GO:0042325, GO:0042987, GO:0043085, GO:0000139, GO:0000776, GO:0009986, GO:0016020, GO:0005624, GO:0005639, GO:0005640, GO:0005739, GO:0005783, GO:
V2LHS_89936	GGTTTGTGCCTTACATTATTA	5663	PSEN1	AD3, FAD, PS1, S182	Hs.592324	GO:0006509, GO:0006915, GO:0006916, GO:0007059, GO:0007220, GO:0007242, GO:0016337, GO:0016485, GO:0032469, GO:0042325, GO:0042987, GO:0043085, GO:0000139, GO:0000776, GO:0009986, GO:0016020, GO:0005624, GO:0005639, GO:0005640, GO:0005739, GO:0005783, GO:
V2LHS_92217	GCAGGTATTTGACATATTAAA	4790	NFKB1	DKFZp686C01211, EBP-1, KBF1, MGC54151, NF-kappa-B, NFKB-p105, NFKB-p50	Hs.654408	GO:0006355, GO:0006366, GO:0006915, GO:0006916, GO:0006954, GO:0007165, GO:0045941, GO:0005634, GO:0005737, GO:0003700, GO:0005515
V2LHS_92305	CCTTGCAGAGCGCGAGCTCAA	5624	PROC	PROC1	Hs.224698	GO:0006508, GO:0030195, GO:0043066, GO:0005576, GO:0005615, GO:0008233, GO:0003808, GO:0003824, GO:0004252, GO:0005509, GO:0005515
V2LHS_93186	GGAAGTGATCCAAATGTTAAA	580	BARD1		Hs.591642	GO:0001894, GO:0006974, GO:0007050, GO:0016567, GO:0043065, GO:0043066, GO:0045732, GO:0046826, GO:0031441, GO:0042325, GO:0000151, GO:0031436, GO:0005622, GO:0005634, GO:0005737, GO:0008270, GO:0003723, GO:0004842, GO:0005515, GO:0019900, GO:0046872, GO:
V2LHS_93428	GCTGAGACAACGTACGACAAA	2668	GDNF	ATF1, ATF2, HFB1-GDNF
V2LHS_93648	CCCAGCAATAATTTAAACTTA	7486	WRN	DKFZp686C2056, RECQ3, RECQL2, RECQL3	Hs.632050	GO:0000723, GO:0001302, GO:0006139, GO:0006260, GO:0006310, GO:0010259, GO:0040009, GO:0042981, GO:0005622, GO:0005634, GO:0005654, GO:0005730, GO:0003677, GO:0005515, GO:0005524, GO:0016787, GO:0000166, GO:0000405, GO:0008026, GO:0008408, GO:0009378, GO:
V2LHS_93649	GGGTAGAAATTGGCTTCATAA	7486	WRN	DKFZp686C2056, RECQ3, RECQL2, RECQL3	Hs.632050	GO:0000723, GO:0001302, GO:0006139, GO:0006260, GO:0006310, GO:0010259, GO:0040009, GO:0042981, GO:0005622, GO:0005634, GO:0005654, GO:0005730, GO:0003677, GO:0005515, GO:0005524, GO:0016787, GO:0000166, GO:0000405, GO:0008026, GO:0008408, GO:0009378, GO:
V2LHS_93651	GCTGGCAATTACCAGAACAAT	7486	WRN	DKFZp686C2056, RECQ3, RECQL2, RECQL3	Hs.632050	GO:0000723, GO:0001302, GO:0006139, GO:0006260, GO:0006310, GO:0010259, GO:0040009, GO:0042981, GO:0005622, GO:0005634, GO:0005654, GO:0005730, GO:0003677, GO:0005515, GO:0005524, GO:0016787, GO:0000166, GO:0000405, GO:0008026, GO:0008408, GO:0009378, GO:
V2LHS_94265	GCTGTGGTTAATTACACATTA	90	ACVR1	ACTRI, ACVRLK2, ALK2, FOP, SKR1, TSRI	Hs.470316	GO:0001569, GO:0001655, GO:0001701, GO:0001707, GO:0001755, GO:0002526, GO:0006468, GO:0007179, GO:0007281, GO:0007368, GO:0007369, GO:0007498, GO:0007507, GO:0030278, GO:0032926, GO:0043066, GO:0000082, GO:0045941, GO:0048641, GO:0051145, GO:0048179, GO:
V2LHS_94267	CCATTGCCCATCGAGATTTAA	90	ACVR1	ACTRI, ACVRLK2, ALK2, FOP, SKR1, TSRI	Hs.470316	GO:0001569, GO:0001655, GO:0001701, GO:0001707, GO:0001755, GO:0002526, GO:0006468, GO:0007179, GO:0007281, GO:0007368, GO:0007369, GO:0007498, GO:0007507, GO:0030278, GO:0032926, GO:0043066, GO:0000082, GO:0045941, GO:0048641, GO:0051145, GO:0048179, GO:
V2LHS_94502	GGATATTGAACAGAGTATTAA	307	ANXA4	ANX4, DKFZp686H02120, MGC75105, PIG28, ZAP36	Hs.422986	GO:0006916, GO:0007165, GO:0005737, GO:0004859, GO:0005509, GO:0005544
V2LHS_94504	GGATTCTCAACACTTTGAATT	307	ANXA4	ANX4, DKFZp686H02120, MGC75105, PIG28, ZAP36	Hs.422986	GO:0006916, GO:0007165, GO:0005737, GO:0004859, GO:0005509, GO:0005544
V2LHS_94505	GCCTACAGCTGCCTCCTAGAA	307	ANXA4	ANX4, DKFZp686H02120, MGC75105, PIG28, ZAP36	Hs.422986	GO:0006916, GO:0007165, GO:0005737, GO:0004859, GO:0005509, GO:0005544
V2LHS_94509	CGGCTTTATGATGCTTATGAA	308	ANXA5	ANX5, ENX2, PP4	Hs.480653, Hs.658778	GO:0006916, GO:0007165, GO:0007596, GO:0050819, GO:0005622, GO:0005737, GO:0004859, GO:0005509, GO:0005515, GO:0005544
V2LHS_94511	CCTTGCTGTTGTGAAATCTAT	308	ANXA5	ANX5, ENX2, PP4	Hs.480653, Hs.658778	GO:0006916, GO:0007165, GO:0007596, GO:0050819, GO:0005622, GO:0005737, GO:0004859, GO:0005509, GO:0005515, GO:0005544
V2LHS_94512	GGAGTGAGATTGATCTGTTTA	308, 25673	ANXA5, Anxa5	ANX5, ENX2, PP4, Anx5, LC5, MGC93655	Hs.480653, Hs.658778, Rn.3318	GO:0006916, GO:0007165, GO:0007596, GO:0050819, GO:0005622, GO:0005737, GO:0004859, GO:0005509, GO:0005515, GO:0005544, GO:0007596, GO:0050819, GO:0051260, GO:0005622, GO:0005509, GO:0005515, GO:0005544
V2LHS_94539	GCAGAAGCTCTCCAAATTGAA	317	APAF1	CED4, DKFZp781B1145	Hs.708112	GO:0007399, GO:0008635, GO:0042981, GO:0005622, GO:0005737, GO:0005829, GO:0000166, GO:0005515, GO:0005524, GO:0008656
V2LHS_94541	GGAACTTTAGTTGAAGCGTAA	317	APAF1	CED4, DKFZp781B1145	Hs.708112	GO:0007399, GO:0008635, GO:0042981, GO:0005622, GO:0005737, GO:0005829, GO:0000166, GO:0005515, GO:0005524, GO:0008656
V2LHS_94563	GCAGATTCGTTCAGAGTCTAA	330	BIRC3	AIP1, API2, CIAP2, HAIP1, HIAP1, MALT2, MIHC, RNF49	Hs.127799	GO:0006916, GO:0007166, GO:0042981, GO:0005622, GO:0005634, GO:0005737, GO:0004842, GO:0005515, GO:0046872, GO:0008270
V2LHS_94565	CCCTCTAGTGTTCTAGTTAAT	330	BIRC3	AIP1, API2, CIAP2, HAIP1, HIAP1, MALT2, MIHC, RNF49	Hs.127799	GO:0006916, GO:0007166, GO:0042981, GO:0005622, GO:0005634, GO:0005737, GO:0004842, GO:0005515, GO:0046872, GO:0008270
V2LHS_94568	CCTTTCTCCAAACCCTCTTAA	329	BIRC2	API1, cIAP1, Hiap-2, HIAP2, MIHB, RNF48	Hs.696238	GO:0001666, GO:0001890, GO:0006916, GO:0007166, GO:0042981, GO:0043123, GO:0005622, GO:0005737, GO:0008270, GO:0004871, GO:0005515, GO:0046872
V2LHS_94569	CCAGATTTCTTACCTACCATA	329	BIRC2	API1, cIAP1, Hiap-2, HIAP2, MIHB, RNF48	Hs.696238	GO:0001666, GO:0001890, GO:0006916, GO:0007166, GO:0042981, GO:0043123, GO:0005622, GO:0005737, GO:0008270, GO:0004871, GO:0005515, GO:0046872
V2LHS_94573	GCATCAGATGATTTGTCATTA	329	BIRC2	API1, cIAP1, Hiap-2, HIAP2, MIHB, RNF48	Hs.696238	GO:0001666, GO:0001890, GO:0006916, GO:0007166, GO:0042981, GO:0043123, GO:0005622, GO:0005737, GO:0008270, GO:0004871, GO:0005515, GO:0046872
V2LHS_94576	GGCCAGACTATGCTCACCTAA	331	XIAP	API3, BIRC4, ILP1, MIHA, XLP2	Hs.356076	GO:0006512, GO:0006915, GO:0006916, GO:0043154, GO:0005622, GO:0005737, GO:0005829, GO:0004869, GO:0005515, GO:0008270, GO:0016874, GO:0043027, GO:0046872
V2LHS_94577	GCTGTGAGTTCTGATAGGAAT	331	XIAP	API3, BIRC4, ILP1, MIHA, XLP2	Hs.356076	GO:0006512, GO:0006915, GO:0006916, GO:0043154, GO:0005622, GO:0005737, GO:0005829, GO:0004869, GO:0005515, GO:0008270, GO:0016874, GO:0043027, GO:0046872
V2LHS_94578	GGACATCTAGTCACTTGTAAA	331	XIAP	API3, BIRC4, ILP1, MIHA, XLP2	Hs.356076	GO:0006512, GO:0006915, GO:0006916, GO:0043154, GO:0005622, GO:0005737, GO:0005829, GO:0004869, GO:0005515, GO:0008270, GO:0016874, GO:0043027, GO:0046872
V2LHS_94579	GCATGTTATGTTGTTCTTATT	331	XIAP	API3, BIRC4, ILP1, MIHA, XLP2	Hs.356076	GO:0006512, GO:0006915, GO:0006916, GO:0043154, GO:0005622, GO:0005737, GO:0005829, GO:0004869, GO:0005515, GO:0008270, GO:0016874, GO:0043027, GO:0046872
V2LHS_94582	CCTGGCTCCTCTACTGTTTAA	332	BIRC5	API4, EPR-1	Hs.514527, Hs.700219	GO:0000086, GO:0000910, GO:0006915, GO:0006916, GO:0007049, GO:0007067, GO:0031503, GO:0031536, GO:0031577, GO:0043154, GO:0045931, GO:0051303, GO:0043234, GO:0030496, GO:0031021, GO:0000775, GO:0005622, GO:0005634, GO:0005694, GO:0005737, GO:0005814, GO:
V2LHS_94585	CGTAAGATGATGGATTTGATT	332, 8475	BIRC5, EPR1	API4, EPR-1, BIRC5OS, EPR-1	Hs.514527, Hs.700219, Hs.514527, Hs.700219	GO:0000086, GO:0000910, GO:0006915, GO:0006916, GO:0007049, GO:0007067, GO:0031503, GO:0031536, GO:0031577, GO:0043154, GO:0045931, GO:0051303, GO:0043234, GO:0030496, GO:0031021, GO:0000775, GO:0005622, GO:0005634, GO:0005694, GO:0005737, GO:0005814, GO:
V2LHS_9479	GCATCATGCCTTCTGAATAAA	1201	CLN3	BATTENIN, BTS, MGC102840	Hs.628393	GO:0001575, GO:0006457, GO:0006678, GO:0006681, GO:0006684, GO:0006898, GO:0007042, GO:0015809, GO:0016236, GO:0030163, GO:0042987, GO:0043066, GO:0051453, GO:0000139, GO:0043005, GO:0030176, GO:0016020, GO:0016021, GO:0008021, GO:0005624, GO:0005634, GO:
V2LHS_96949	CGGACCTTAGTGAATATAAAT	4976	OPA1	FLJ12460, KIAA0567, largeG, MGM1, NPG, NTG	Hs.594504	GO:0000266, GO:0006915, GO:0007007, GO:0007601, GO:0007605, GO:0008053, GO:0019896, GO:0045768, GO:0050896, GO:0030061, GO:0030425, GO:0005739, GO:0005741, GO:0005758, GO:0016020, GO:0016021, GO:0000287, GO:0003924, GO:0005525, GO:0000166
V2LHS_96951	CCAATGAAAGCTTTAGGTTAT	4976	OPA1	FLJ12460, KIAA0567, largeG, MGM1, NPG, NTG	Hs.594504	GO:0000266, GO:0006915, GO:0007007, GO:0007601, GO:0007605, GO:0008053, GO:0019896, GO:0045768, GO:0050896, GO:0030061, GO:0030425, GO:0005739, GO:0005741, GO:0005758, GO:0016020, GO:0016021, GO:0000287, GO:0003924, GO:0005525, GO:0000166
V2LHS_96954	GCTCTTCATCAGGAGAAATAA	4976	OPA1	FLJ12460, KIAA0567, largeG, MGM1, NPG, NTG	Hs.594504	GO:0000266, GO:0006915, GO:0007007, GO:0007601, GO:0007605, GO:0008053, GO:0019896, GO:0045768, GO:0050896, GO:0030061, GO:0030425, GO:0005739, GO:0005741, GO:0005758, GO:0016020, GO:0016021, GO:0000287, GO:0003924, GO:0005525, GO:0000166
V2LHS_98065	GGGAATCCAGTGTGTGAAGAA	5970	RELA	MGC131774, NFKB3	Hs.502875	GO:0006355, GO:0006916, GO:0006954, GO:0006968, GO:0010033, GO:0010224, GO:0019221, GO:0043123, GO:0051092, GO:0051607, GO:0005634, GO:0005667, GO:0005737, GO:0003700, GO:0003705, GO:0004871, GO:0047485, GO:0051059, GO:0019901, GO:0042301, GO:0042802
V2LHS_98066	GCTCAGTGAGCCCATGGAATT	5970	RELA	MGC131774, NFKB3	Hs.502875	GO:0006355, GO:0006916, GO:0006954, GO:0006968, GO:0010033, GO:0010224, GO:0019221, GO:0043123, GO:0051092, GO:0051607, GO:0005634, GO:0005667, GO:0005737, GO:0003700, GO:0003705, GO:0004871, GO:0047485, GO:0051059, GO:0019901, GO:0042301, GO:0042802
V2LHS_98201	CCATAGCAAGGCCTAATGTTA	2188	FANCF	FAF, MGC126856	Hs.708042	GO:0006281, GO:0008150, GO:0005575, GO:0005634, GO:0003674, GO:0005515
V2LHS_99470	CGAGGCAACTTGAACTCAGAA	8870	IER3	DIF-2, DIF2, GLY96, IEX-1, IEX-1L, IEX1, PRG1	Hs.591785	GO:0006915, GO:0006916, GO:0009653, GO:0016020, GO:0016021, GO:0005575, GO:0003674
V2LHS_99473	GCGTCGTTAATTTATTTCTTA	8870	IER3	DIF-2, DIF2, GLY96, IEX-1, IEX-1L, IEX1, PRG1	Hs.591785	GO:0006915, GO:0006916, GO:0009653, GO:0016020, GO:0016021, GO:0005575, GO:0003674
V2LMM_70426	CCACAAAGTGTGACCACATAT	672, 12189	BRCA1, Brca1	BRCAI, BRCC1, IRIS, PSCP, RNF53	Hs.194143, Mm.244975	GO:0000724, GO:0000075, GO:0006281, GO:0006301, GO:0006357, GO:0006359, GO:0006978, GO:0007059, GO:0008630, GO:0016481, GO:0042127, GO:0042981, GO:0043627, GO:0045717, GO:0045739, GO:0045786, GO:0045893, GO:0046600, GO:0030521, GO:0031398, GO:0031436, GO:
