# Supplementary material for: Decoding pooled RNAi screens by means of barcode tiling arrays
Source: BMC Genomics. 2010 Jan 5;11:7. doi: 10.1186/1471-2164-11-7 (PMC2824726; doi:10.1186/1471-2164-11-7)
Supplement: Additional file 2 — Results from negative selection screen, From the 278 constructs analyzable by the described conditions, (tend/tzero) log2 ratios are summarized from individual tiling probes as well as mean log2 ratios and p-values for each shRNA expression construct. [file 1471-2164-11-7-S2.XLS]

## Sheet: Tabelle1
Rank	Clone_ID	Targeted gene	TP1	LOG2	n	TP2	LOG2	n	TP3	LOG2	n	TP4	LOG2	n	TP5	LOG2	n	TP6	LOG2	n	Mean tend/tzero ratio	SD	Mean log2 ratio	p.value	Validated candidates
1	V2LHS_262484	BIRC5	0.165174	-2.59794	9	0.169978	-2.55658	9	0.166997	-2.58211	9	0.217946	-2.19796	9	0.292314	-1.77441	9	0.260427	-1.94105	9	0.212139	0.0544326	-2.27501	1e-06	BIRC5-A
2	V2LHS_93186	BARD1	0.218925	-2.19149	9	0.234595	-2.09176	9	0.182043	-2.45765	7	0.187683	-2.41363	9	0.245479	-2.02633	9	0.219513	-2.18762	9	0.214706	0.0252214	-2.22808	1.006e-06
3	V2LHS_237189	RHOA													0.165664	-2.59367	6	0.310592	-1.68691	5	0.238128	0.102479	-2.14029	0.00259
4	V2LHS_244194	NUP62	0.235104	-2.08863	6													0.248038	-2.01137	9	0.241571	0.00914571	-2.05	0.00069	NUP62-A
5	V2LHS_53149	HDAC3	0.262879	-1.92753	9	0.239471	-2.06208	9	0.261869	-1.93308	9	0.233018	-2.10149	8	0.27208	-1.8779	9	0.311263	-1.68379	9	0.26343	0.027801	-1.93098	1e-06
6	V2LHS_89936	PSEN1	0.213665	-2.22658	9	0.204467	-2.29006	9	0.228751	-2.12815	9	0.267937	-1.90003	9	0.325026	-1.62137	8	0.396028	-1.33633	4	0.272645	0.0748903	-1.91709	2e-05
7	V2LHS_254648	BRCA1	0.387205	-1.36883	9	0.341657	-1.54938	8	0.209021	-2.25828	6				0.314379	-1.66942	8	0.310792	-1.68598	9	0.312611	0.06547	-1.70638	0.00013	BRCA1-A
8	V2LHS_172391	CXCR4							0.383799	-1.38158	5	0.348918	-1.51904	8	0.273468	-1.87055	9				0.335395	0.0563949	-1.59039	0.01649
9	V2LHS_111606	TNF	0.374391	-1.41738	8	0.307771	-1.70007	8													0.341081	0.047107	-1.55873	1e-05
10	V2LHS_277094	RAB6C				0.289583	-1.78795	6	0.413486	-1.27409	8	0.453177	-1.14185	9	0.454656	-1.13715	8	0.450165	-1.15147	9	0.412214	0.0706392	-1.2985	6e-05
11	V2LHS_242256	PEA15	0.397298	-1.33171	9	0.421513	-1.24635	8	0.429041	-1.22081	8	0.402877	-1.31159	9	0.483583	-1.04817	9	0.60588	-0.722896	8	0.456699	0.0792539	-1.14692	1e-05
12	V2LMM_70426	BRCA1	0.380242	-1.39501	8	0.464162	-1.1073	9				0.488659	-1.0331	8	0.502361	-0.993203	6	0.436342	-1.19647	7	0.454353	0.0484631	-1.14502	1e-05	BRCA1-B
13	V2LHS_53170	CFLAR	0.69297	-0.529136	6										0.376542	-1.40912	4	0.503765	-0.989178	4	0.524426	0.159222	-0.97581	0.02433
14	V2LHS_94582	BIRC5	0.495684	-1.01251	9	0.455443	-1.13466	9	0.715221	-0.48354	9	0.471709	-1.08403	6				0.481723	-1.05372	4	0.523956	0.107922	-0.953693	0.00324	BIRC5-C
15	V2LHS_262796	BIRC5	0.399775	-1.32274	5	0.447386	-1.16041	7	0.478433	-1.06361	9	0.546317	-0.872191	9	0.626313	-0.675044	9	0.663785	-0.591212	7	0.527001	0.103759	-0.947534	0.00154	BIRC5-B
16	V2LHS_12569	HSPA8	0.618929	-0.692153	9	0.469147	-1.09189	9	0.47512	-1.07364	9	0.570164	-0.81055	9	0.606294	-0.72191	9	0.528658	-0.919593	9	0.544719	0.0644348	-0.884955	2e-05	HSPA8-A
17	V2LHS_23698	PEA15	0.492588	-1.02155	9	0.557488	-0.842989	9	0.501789	-0.994846	9	0.564884	-0.823974	9	0.625861	-0.676086	9	0.600562	-0.735614	7	0.557195	0.0527235	-0.849176	3e-05
18	V2LHS_254685	USP9X							0.570323	-0.81015	5	0.574297	-0.80013	8	0.538333	-0.893429	9	0.64787	-0.626224	9	0.582706	0.0463298	-0.782483	0.03289
19	V2LHS_263034	HSPA9	0.518832	-0.946662	5	0.610672	-0.71153	5	0.662586	-0.593821	9										0.597363	0.0727954	-0.750671	0.00213
20	V2LHS_130936	GSTP1							0.551755	-0.857899	9	0.674425	-0.568269	9	0.698435	-0.517802	6				0.641539	0.0786758	-0.64799	0.04512
21	V2LHS_80904	SOCS3	0.726622	-0.460722	9	0.531743	-0.911198	8							0.74645	-0.421882	9	0.785229	-0.348814	9	0.697511	0.113161	-0.535654	0.02471
22	V2LHS_238961	HSPA8	0.70604	-0.502178	9	0.699815	-0.514954	9	0.566953	-0.8187	5	0.787204	-0.345191	8	0.816126	-0.293136	8	0.868566	-0.203293	9	0.740784	0.107016	-0.446242	0.03167	HSPA8-B
23	V2LHS_113354	DAD1	0.77843	-0.361361	9	0.756382	-0.402813	9	0.75781	-0.400091	8	0.636455	-0.65187	9	0.684303	-0.547294	9	0.854907	-0.22616	8	0.744715	0.0761007	-0.431598	0.00112
24	V2LHS_230483	SPHK1	0.913521	-0.130491	9	0.703712	-0.506942	6	0.568514	-0.814732	5	0.696552	-0.521697	6	0.703398	-0.507586	7	1.07128	0.0993342	9	0.776163	0.182187	-0.397019	0.48818
25	V2LHS_237827	PRLR	0.740073	-0.434261	6				0.814654	-0.29574	7	0.816938	-0.291701	9	0.699687	-0.515219	9	0.759092	-0.397653	8	0.766089	0.0501979	-0.386915	0.06196
26	V2LHS_254809	BIRC8	0.785211	-0.348848	9	0.768988	-0.378967	8	0.740053	-0.434299	9	0.767025	-0.382654	9	0.850847	-0.233028	8	0.736918	-0.440425	9	0.77484	0.0415407	-0.369703	0.02138
27	V2LHS_269487	BCL2L1	0.88746	-0.172246	9	0.862491	-0.213419	8	0.8033	-0.31599	8	0.734753	-0.444669	9	0.716437	-0.481087	9	0.669444	-0.578964	8	0.778981	0.0862544	-0.367729	0.01549
28	V2LHS_150931	CRYAB	0.943528	-0.0838623	9	0.949378	-0.0749458	9	0.787482	-0.344681	9	0.628888	-0.669124	4	0.745174	-0.424351	9	0.710479	-0.493135	5	0.794155	0.128969	-0.34835	0.22884
29	V2LHS_200998	SPHK1	0.838922	-0.253391	9	0.785831	-0.347708	8	0.791368	-0.337579	9	0.778641	-0.360969	9	0.811486	-0.301362	9	0.755843	-0.403842	9	0.793682	0.0285961	-0.334142	0.01682
30	V2LHS_49900	NUP62	0.872954	-0.196023	9	0.932535	-0.10077	9	0.791918	-0.336576	9	0.614962	-0.701431	8							0.803092	0.138026	-0.3337	0.1778	NUP62-B
31	V2LHS_111505	IL1A	0.641628	-0.64019	5							0.758828	-0.398155	6	0.891956	-0.164956	9	0.928675	-0.106755	9	0.805272	0.131249	-0.327514	0.45039
32	V2LHS_763	RBKS				0.651347	-0.618501	4	0.844892	-0.243161	9	0.76515	-0.386186	8	0.952649	-0.0699839	9	0.854769	-0.226393	8	0.813761	0.112563	-0.308845	0.61276
33	V2LHS_531	PTEN	0.771582	-0.374109	9	0.75049	-0.414095	8	0.834109	-0.261692	9	0.802726	-0.317021	9	0.849207	-0.235813	9	0.859053	-0.21918	9	0.811195	0.0437866	-0.303651	0.01799
34	V2LHS_31768	S100A8	0.63871	-0.646766	9	0.770078	-0.376924	9	0.918633	-0.12244	9	1.06457	0.09027	9	0.779635	-0.359129	6	0.782177	-0.354433	8	0.825634	0.146813	-0.294904	0.05366
35	V2LHS_348	ATM	0.711711	-0.490636	9	0.835707	-0.258931	9	0.860109	-0.217408	9	0.951142	-0.0722677	9	0.7695	-0.378007	8	0.869477	-0.201781	9	0.832941	0.0833948	-0.269838	0.03066
36	V2LHS_84663	DDAH2	0.896887	-0.157002	5	0.876282	-0.190532	9	0.792676	-0.335196	9	0.773762	-0.370037	9	0.782143	-0.354495	8	0.864816	-0.209535	9	0.831095	0.0541606	-0.269466	0.06566
37	V2LHS_93428	GDNF	0.812343	-0.299839	9	0.866371	-0.206944	7	0.881727	-0.181597	8	0.767193	-0.382338	4				0.843396	-0.245717	4	0.834206	0.0456779	-0.263287	0.25331
38	V2LHS_69236	FAIM3													0.866492	-0.206741	9	0.810719	-0.302726	9	0.838606	0.0394375	-0.254734	0.23367
39	V2LHS_94511	ANXA5	0.828898	-0.270734	7	0.85457	-0.226729	4	1.08919	0.123258	4	0.789126	-0.341673	5	0.749014	-0.416936	4	0.770169	-0.376753	7	0.846828	0.124816	-0.251594	0.54294
40	V2LHS_93649	WRN	0.776743	-0.364491	9	0.787038	-0.345495	9	0.831859	-0.265589	9	0.964836	-0.0516441	8	0.822172	-0.282487	6	0.890186	-0.167821	4	0.845472	0.0708712	-0.246255	0.26933
41	V2LHS_112733	CASP8				0.803862	-0.314981	9	0.823703	-0.279805	9	0.914969	-0.128205	9	0.865394	-0.208571	9	0.824931	-0.277655	9	0.846572	0.0442943	-0.241843	0.07738
42	V2LHS_69894	TP73	0.805153	-0.312666	7	0.879145	-0.185826	8	0.855422	-0.225291	9	0.87067	-0.199802	8	0.825298	-0.277013	4				0.847138	0.0311714	-0.24012	0.71065
43	V2LHS_115120	BIRC6	0.780432	-0.357655	6	0.897278	-0.156373	9	0.825048	-0.277449	8				0.894597	-0.16069	9				0.849339	0.0568174	-0.238042	0.53831
44	V2LHS_278899	TDGF1	0.824129	-0.279058	9	0.826891	-0.274232	9	0.763703	-0.388916	9	0.808468	-0.306737	9	0.912423	-0.132226	9	0.984848	-0.0220263	9	0.85341	0.0804814	-0.233866	0.18507
45	V2LHS_201603	VHL	0.810162	-0.303717	9	0.776687	-0.364594	9	0.896001	-0.158429	9	0.855885	-0.224512	9	0.896779	-0.157175	9	0.920939	-0.118822	9	0.859409	0.0562174	-0.221208	0.08317
46	V2LHS_241787	PEA15	1.07141	0.0995118	9	0.96391	-0.0530299	9	0.652179	-0.61666	4	0.686433	-0.542809	7	0.909303	-0.137167	8	0.966926	-0.0485221	9	0.875027	0.168117	-0.216446	0.52626
47	V2LHS_94265	ACVR1	1.05385	0.0756737	9	1.06628	0.0925855	9	0.842743	-0.246835	9	0.736982	-0.440298	7	0.751609	-0.411946	9	0.802092	-0.31816	9	0.875593	0.147787	-0.208163	0.26401
48	V2LHS_6081	TOPORS	0.74112	-0.432222	6	0.823334	-0.280451	7	0.909153	-0.137405	9	1.0156	0.0223323	8	0.97843	-0.0314597	8	0.812121	-0.300234	9	0.879959	0.10586	-0.19324	0.53297
49	V2LHS_94577	XIAP	0.726966	-0.46004	9										0.928296	-0.107343	8	1.00682	0.00980054	8	0.887359	0.144346	-0.185861	0.46458
50	V2LHS_201511	BAD	0.841721	-0.248585	5	0.85202	-0.23104	8	0.927878	-0.107994	9	0.939967	-0.0893183	9	0.838752	-0.253684	9	0.88472	-0.176707	9	0.880843	0.0443978	-0.184555	0.40856
51	V2LHS_189839	HMGB1	0.939435	-0.0901343	9	0.946672	-0.0790636	9	0.87138	-0.198626	9	0.85118	-0.232465	8	0.821434	-0.283783	9	0.873359	-0.195354	9	0.88391	0.0495277	-0.179904	0.35969
52	V2LHS_192880	ATM	0.727244	-0.459489	4	1.02658	0.037853	9	0.875721	-0.191457	9	0.934194	-0.0982058	7							0.890936	0.125564	-0.177825	0.61264
53	V2LHS_149856	RASA1	0.642819	-0.637515	5	0.950713	-0.0729178	9	1.03127	0.0444189	9	0.948529	-0.0762367	9	0.89521	-0.159701	8	0.925391	-0.111866	8	0.898988	0.133388	-0.16897	0.9338
54	V2LHS_89366	ATM				1.02622	0.037339	6	0.911185	-0.134184	9	0.846859	-0.239807	9	0.793929	-0.332918	9				0.894548	0.100021	-0.167392	0.49936
55	V2LHS_31927	SORT1	0.759069	-0.397697	5	0.814833	-0.295424	9	0.869282	-0.202104	6	1.03563	0.0505081	9	0.960579	-0.0580233	9	0.933807	-0.0988038	8	0.895533	0.101141	-0.166924	0.90853
56	V2LHS_201880	RASA1	0.661319	-0.596581	5	1.07626	0.106025	9	0.998357	-0.00237247	7	0.915229	-0.127795	9	0.948211	-0.0767197	9	0.811123	-0.302007	9	0.90175	0.147069	-0.166575	0.85033
57	V2LHS_131098	IL7	0.873361	-0.19535	9	1.00781	0.0112292	9	0.794941	-0.33108	8	0.936726	-0.0943013	9	0.902921	-0.147328	9	0.910669	-0.135001	9	0.904405	0.0703214	-0.148638	0.37892
58	V2LHS_84151	CYP1B1	0.87414	-0.194063	6	0.896722	-0.157267	8	0.645362	-0.631819	7	0.938515	-0.0915481	8	1.00207	0.00298956	9	1.16653	0.222218	5	0.920557	0.170835	-0.141581	0.68961
59	V2LHS_155469	CRTAC1	0.881027	-0.182741	9	0.905045	-0.143938	8	0.991945	-0.0116682	9	0.891211	-0.166161	9	0.938378	-0.091759	9	0.857678	-0.221491	9	0.910881	0.0478961	-0.136293	0.51695
60	V2LHS_152819	SFRP1	0.946842	-0.0788044	9	0.926581	-0.11001	9	0.858201	-0.220612	9	0.984046	-0.0232021	8	0.849881	-0.234667	9	0.937177	-0.0936071	8	0.917121	0.0526246	-0.126817	0.57208
61	V2LHS_267653	OPA1	0.969522	-0.0446547	9	0.87664	-0.189944	6	0.821311	-0.284	7	0.838742	-0.2537	6	0.988034	-0.0173669	9	1.07005	0.0976812	9	0.927384	0.0974599	-0.115331	0.60275
62	V2LHS_152821	SFRP1	0.868912	-0.202718	9	0.791734	-0.336912	5	0.802977	-0.316569	8	1.05345	0.0751247	9	1.08687	0.120177	9	0.983403	-0.0241458	9	0.931224	0.127808	-0.114174	0.98106
63	V2LHS_194508	TDGF1				1.13165	0.178427	9	0.93476	-0.0973315	9	0.955382	-0.0658504	9	0.709739	-0.49464	7	0.95202	-0.0709362	9	0.93671	0.150087	-0.110066	0.82097
64	V2LHS_237628	BFAR	0.859393	-0.218609	6	0.901053	-0.150317	8	0.820804	-0.284891	8	0.862429	-0.213522	9	1.0443	0.0625425	9	1.10951	0.149925	9	0.932916	0.116234	-0.109145	0.46037
65	V2LHS_219652	TPT1	0.900817	-0.150693	9	0.937977	-0.0923756	9	0.911547	-0.133612	8	0.96718	-0.0481432	9	0.903066	-0.147097	9	0.959406	-0.0597872	8	0.929999	0.0290802	-0.105285	0.62593
66	V2LHS_67694	BAG4	1.14812	0.199275	9	0.996687	-0.00478706	9	0.858656	-0.219848	8				0.879896	-0.184595	5	0.813057	-0.298571	8	0.939283	0.134972	-0.101705	0.66013
67	V2LHS_152045	MYBL2	0.738833	-0.43668	6	0.703803	-0.506757	6	0.925616	-0.111515	7	1.05156	0.0725343	9	1.11652	0.15901	8	1.16675	0.222498	9	0.950514	0.195358	-0.100152	0.72869
68	V2LHS_88885	CD40LG	0.977057	-0.0334858	9	0.972788	-0.0398032	9	0.871988	-0.19762	4										0.940611	0.0594674	-0.090303	0.88461
69	V2LHS_6089	PRDX2	0.792842	-0.334894	5	0.921643	-0.11772	9	0.902204	-0.148474	9	0.87784	-0.18797	9	1.05265	0.0740238	7	1.15011	0.201776	7	0.949549	0.129287	-0.085543	0.49424
70	V2LHS_111810	BCL2	0.825765	-0.276197	9	0.997908	-0.00302197	9	1.04907	0.0691109	9	0.930846	-0.103386	9							0.950897	0.0964505	-0.0783737	0.48891
71	V2LHS_192536	PTEN										1.03627	0.0514041	9	0.824912	-0.277687	7	0.995862	-0.00598262	7	0.952349	0.112198	-0.0774219	0.70003
72	V2LHS_111567	IL3	1.02583	0.0367987	9				0.886164	-0.174355	7										0.955999	0.0987626	-0.0687782	0.73419
73	V2LHS_111568	IL3	1.01151	0.0165061	9	1.00533	0.00766282	9	0.970924	-0.0425704	9				0.907393	-0.1402	9	0.882504	-0.180325	9	0.955531	0.0580944	-0.0677852	0.80502
74	V2LHS_53174	CFLAR	0.981259	-0.0272948	9	1.06784	0.0946926	8	1.15919	0.213111	9	1.05636	0.0791034	9	0.699211	-0.516199	5	0.858645	-0.219866	7	0.970417	0.166538	-0.0627421	0.69397
75	V2LHS_94512	ANXA5	0.946056	-0.0800031	9	1.01389	0.0198965	9	0.943122	-0.0844836	9	0.899431	-0.152915	9	0.905821	-0.142703	9	1.05022	0.0706893	9	0.959756	0.0602097	-0.0615864	0.10537
76	V2LHS_25320	HMGB1										0.854708	-0.226496	6	0.833085	-0.263465	5	1.24724	0.318734	5	0.978343	0.233119	-0.0570754	0.88194
77	V2LHS_200203	RBKS	1.16294	0.217777	9	1.01604	0.0229514	7	0.759607	-0.396675	6	0.976901	-0.0337164	9	0.995903	-0.00592354	9	0.923647	-0.114586	9	0.972506	0.131484	-0.0516953	0.86633
78	V2LHS_94565	BIRC3	0.991691	-0.0120368	9	0.979155	-0.0303904	9	0.921673	-0.117672	9	0.960817	-0.0576662	9	0.967732	-0.0473211	9	0.985625	-0.0208896	8	0.967782	0.025274	-0.0476627	0.842
79	V2LHS_230238	FANCF	1.12359	0.168121	9	0.9145	-0.128945	9	0.968867	-0.0456292	8	0.852628	-0.230012	7	1.00097	0.00139982	8	0.96864	-0.0459678	9	0.971533	0.0909898	-0.0468389	0.86234
80	V2LHS_96949	OPA1	0.914955	-0.128228	9	0.952675	-0.0699444	9	0.978319	-0.0316237	7	0.95185	-0.0711931	9	0.96865	-0.0459531	9	1.07797	0.108312	9	0.974069	0.0552956	-0.0397716	0.82364
81	V2LHS_31931	SORT1	1.22631	0.294322	9	0.897667	-0.155748	6	0.837993	-0.254989	7										0.987323	0.209107	-0.0388053	0.8424
82	V2LHS_195839	CDKN2A	0.880951	-0.182866	9	0.929007	-0.106239	8	1.16312	0.217995	9	1.12639	0.171703	9	0.930638	-0.103708	9	0.863762	-0.211293	9	0.98231	0.129064	-0.0357346	0.47716
83	V2LHS_56642	THY1	1.04292	0.0606303	9	1.13771	0.18613	9	1.19114	0.252338	9	0.995017	-0.00720693	9	0.840441	-0.250782	7	0.734356	-0.445448	5	0.990263	0.174826	-0.0340564	0.7418
84	V2LHS_31662	LOC284939	0.968798	-0.0457324	9	1.08983	0.1241	9	1.00999	0.0143357	9	0.890574	-0.167192	7				0.936842	-0.0941224	9	0.979206	0.075735	-0.0337223	0.49898
85	V2LHS_94502	ANXA4	0.874823	-0.192937	5	0.827287	-0.27354	8	1.02272	0.0324151	9	0.989316	-0.0154964	9	1.05379	0.0755901	8	1.18724	0.247612	9	0.99253	0.12942	-0.0210594	0.61591
86	V2LHS_132703	RHOA	0.933051	-0.0999722	9	0.895368	-0.159448	9										1.14721	0.198124	5	0.991875	0.135833	-0.020432	0.46152
87	V2LHS_111629	IGFBP3	0.925824	-0.11119	9	1.03081	0.0437752	9	0.987452	-0.0182174	7				0.914546	-0.128873	6	1.08731	0.120762	5	0.989188	0.0723693	-0.0187486	0.94005
88	V2LHS_111575	IL4				0.958207	-0.0615905	9	0.933039	-0.0999907	8	0.99713	-0.00414684	9	1.08904	0.12306	8	0.968602	-0.046024	9	0.989204	0.0603537	-0.0177384	0.99775
89	V2LHS_262681	BNIP2	1.2071	0.27155	9	1.13028	0.176675	9	0.920964	-0.118783	9	0.881203	-0.182454	8	0.911504	-0.133678	9	0.925285	-0.112031	5	0.996056	0.13678	-0.0164535	0.8542
90	V2LHS_115119	BIRC6	0.974617	-0.0370924	9	0.976291	-0.0346163	5	1.35459	0.437852	9	0.84268	-0.246944	9	0.891547	-0.165617	6				1.00794	0.201949	-0.00928357	0.73589
91	V2LHS_84226	MALT1	0.87009	-0.200764	9	0.9515	-0.071725	9	1.0243	0.0346367	9	0.968108	-0.0467597	9	1.11427	0.156096	9	1.07152	0.0996604	9	0.999964	0.0883277	-0.00480921	0.80557
92	V2LHS_13083	BIRC3	1.18249	0.24183	9	1.00619	0.00889746	9	0.807018	-0.309328	9	0.934767	-0.0973218	9	1.03898	0.0551619	9	1.0593	0.083108	8	1.00479	0.126283	-0.0029421	0.91716
93	V2LHS_98201	FANCF	0.958033	-0.0618534	6	0.908241	-0.138853	9	0.970883	-0.0426313	6	0.859097	-0.219106	4	1.0977	0.13448	6	1.27538	0.350926	9	1.01155	0.15196	0.00382697	0.90281
94	V2LHS_94578	XIAP	1.20498	0.269009	9	1.12441	0.169165	9				0.917797	-0.123752	8	0.83012	-0.268608	6	0.983488	-0.0240203	9	1.01216	0.152187	0.00435858	0.91399
95	V2LHS_150926	CRYAB, Cryab	1.04743	0.0668516	9				1.09594	0.132173	9	0.988456	-0.0167514	9	0.937623	-0.0929194	9	0.957771	-0.0622478	9	1.00544	0.0654097	0.00542112	0.9471
96	V2LHS_111806	BCL2	1.25415	0.326709	9	1.14948	0.200976	9	1.06755	0.0942971	9	0.920521	-0.119477	9	0.9492	-0.0752159	9	0.76245	-0.391286	5	1.01722	0.176094	0.00600036	0.93185
97	V2LHS_113876	FOXO1	0.915458	-0.127434	7	1.1339	0.181292	9	0.972419	-0.04035	9				0.951794	-0.0712784	9	1.09885	0.135993	9	1.01448	0.0960245	0.0156445	0.83375
98	V2LHS_247371	BFAR	1.07433	0.103435	9	0.872657	-0.196513	4	0.931825	-0.10187	7	0.986611	-0.0194471	8	1.08376	0.116049	9	1.15093	0.202799	9	1.01669	0.104588	0.0174087	0.96891
99	V2LHS_171515	TPT1	0.833448	-0.262836	8	0.816755	-0.292024	6	1.12977	0.176028	9	1.15618	0.209369	8	1.03082	0.0437891	9	1.19485	0.25683	9	1.02697	0.165592	0.0218592	0.8997
100	V2LHS_111493	IL10	0.977428	-0.0329375	9	1.11893	0.16212	8	1.02037	0.0290873	9	1.03859	0.0546323	9	0.931292	-0.102694	8				1.01732	0.0703183	0.0220415	0.90475
101	V2LHS_76353	MSH2	1.06059	0.0848625	9	1.02255	0.0321692	9	0.986894	-0.0190329	9	1.00869	0.0124866	9	1.01603	0.0229402	9	1.03791	0.053688	8	1.02211	0.0252492	0.0311856	0.9297
102	V2LHS_236559	BFAR	1.10722	0.146942	9	0.951754	-0.0713398	7													1.02949	0.109931	0.037801	0.96161
103	V2LHS_94585	BIRC5	0.67748	-0.56175	4	1.11883	0.161985	9	1.1138	0.155489	9	1.14134	0.190733	9	1.11178	0.152865	9	1.10288	0.14127	9	1.04435	0.18019	0.0400985	0.54082	BIRC5-D
104	V2LHS_225584	IGFBP3	0.914947	-0.12824	9	1.01412	0.0202249	8	1.00872	0.0125207	8	0.994851	-0.00744815	9	1.14731	0.198255	8	1.1126	0.153929	9	1.03209	0.0845403	0.0415401	0.93938
105	V2LHS_170014	PIM1	1.13821	0.186771	9	1.08866	0.122558	9	0.938448	-0.0916508	9	1.00441	0.00634609	6	0.976639	-0.0341026	9	1.06188	0.0866254	9	1.03471	0.0747248	0.0460911	0.8753
106	V2LHS_13084	BIRC2	1.08254	0.114425	9	1.00816	0.0117271	9	0.981172	-0.0274218	9	0.980384	-0.0285818	9	1.12697	0.172444	9	1.0266	0.037872	8	1.0343	0.0589686	0.0467441	0.81841
107	V2LHS_11576	IL10	0.986626	-0.0194247	9	1.10305	0.1415	9	1.13506	0.182764	9	1.0329	0.046706	9	0.925257	-0.112074	7				1.03658	0.0851731	0.0478943	0.85177
108	V2LHS_229032	APAF1	1.10441	0.143274	9	1.03152	0.0447704	8	0.996171	-0.00553407	8	1.0143	0.0204876	9	0.985284	-0.0213892	6	1.09434	0.130058	9	1.03767	0.0504295	0.0519445	0.88889
109	V2LHS_13264	SOCS2	1.27213	0.347248	9	1.14662	0.197387	9	0.978213	-0.0317788	9	0.935716	-0.0958572	9	0.855977	-0.224356	9	1.10727	0.147007	8	1.04932	0.153502	0.0566083	0.44065
110	V2LHS_111628	IGFBP3	0.893833	-0.161923	7	0.995409	-0.00663908	9	1.11786	0.160734	7	1.12138	0.165281	9	1.09453	0.130317	9	1.03748	0.0530839	9	1.04342	0.0882593	0.0568089	0.65336
111	V2LHS_50507	MAPK8IP2	1.23031	0.299018	8	1.20304	0.266688	9	1.13296	0.180092	9	0.980753	-0.0280378	9	0.930012	-0.104678	9	0.859547	-0.218351	4	1.0561	0.153659	0.0657884	0.5869
112	V2LHS_152043	MYBL2							0.77958	-0.35923	8	1.01331	0.0190816	9	1.16998	0.226485	9	1.3236	0.404471	8	1.07162	0.232277	0.0727018	0.90613
113	V2LHS_56481	TNFAIP3	1.10285	0.141235	9	1.04644	0.0654931	9	1.08138	0.112878	4	1.11478	0.156762	8	0.978187	-0.0318183	9	1.01154	0.0165514	8	1.05586	0.0536982	0.0768503	0.92876
114	V2LHS_69446	RHOC	1.12483	0.169706	9	1.08086	0.112185	9	1.13079	0.177328	9	1.01996	0.0285171	8	0.952225	-0.0706261	9	1.05002	0.0704153	8	1.05978	0.0677742	0.0812541	0.82666
115	V2LHS_113875	FOXO1				1.02915	0.0414565	5	1.1251	0.17005	7	1.12741	0.173006	9	0.960247	-0.058523	9				1.06048	0.0809991	0.0814974	0.71969
116	V2LHS_6678	DAD1	1.11433	0.156174	9	1.07369	0.102582	9	1.26901	0.343699	9	1.0715	0.099637	9	0.893266	-0.162838	9	0.968587	-0.0460464	9	1.06506	0.128808	0.0822013	0.80014
117	V2LHS_113357	DAD1	1.08582	0.118784	9	1.03838	0.054333	9	1.30792	0.387277	9	1.08696	0.120298	9	0.921545	-0.117873	9	0.965401	-0.0507992	9	1.06767	0.134976	0.0853367	0.73938
118	V2LHS_93651	WRN	1.03955	0.0559635	7	0.990906	-0.0131798	9	1.0862	0.119292	9	1.04862	0.0684911	8	1.04413	0.0622948	9	1.17459	0.232161	9	1.064	0.0621221	0.0875039	0.46216
119	V2LHS_585	PIM1	1.13509	0.182811	9	1.11688	0.15948	9	1.01363	0.0195325	8	1.12023	0.163798	8	0.900002	-0.151999	9	1.12135	0.165235	8	1.06787	0.0934287	0.0898096	0.57276
120	V2LHS_253835	BIRC7	0.980503	-0.0284064	9	1.075	0.104331	9	1.0392	0.0554667	9	1.03959	0.0560086	9	1.11338	0.154941	9	1.1609	0.215243	9	1.06809	0.0632945	0.0929306	0.71546
121	V2LHS_131346	ABCB1	1.30259	0.381384	9	1.17282	0.229978	9	1.02377	0.0338879	9	1.07692	0.106915	8	1.05413	0.0760593	9	0.830056	-0.268719	5	1.07671	0.15774	0.0932509	0.58416
122	V2LHS_14402	XIAP	0.969748	-0.0443182	9	1.16706	0.222884	9	1.32322	0.404056	8	1.04118	0.058224	9	1.02485	0.0354149	9	0.922351	-0.116612	8	1.07474	0.147056	0.0932748	0.45035
123	V2LHS_48297	NAIP	1.29041	0.367833	9	1.06463	0.0903458	9	0.989827	-0.0147519	9	1.03844	0.05442	9	1.18178	0.240956	9	0.883244	-0.179115	5	1.07472	0.143716	0.0932812	0.55135
124	V2LHS_73694	PROK2	0.964348	-0.0523738	9	1.26874	0.343394	9	0.979694	-0.0295969	9	1.08111	0.112513	8							1.07347	0.140106	0.0934842	0.83704
125	V2LHS_96954	OPA1	1.11621	0.158604	9	1.0795	0.110368	9	1.06547	0.0914958	8	0.955249	-0.0660512	9	1.13341	0.180664	9	1.07381	0.102742	9	1.07061	0.0623638	0.0963038	0.95967
126	V2LHS_15216	BNIP2													1.07705	0.107081	9	1.07226	0.100654	9	1.07465	0.00338529	0.103868	0.77775
127	V2LHS_56732	BFAR	1.1597	0.213752	9	1.02938	0.0417695	9	1.07036	0.0980985	9	1.04796	0.067586	9	1.03916	0.0554226	9	1.12238	0.166565	9	1.07816	0.0519189	0.107199	0.58248
128	V2LHS_76350	MSH2	1.00894	0.0128466	9	1.04779	0.0673493	9	1.29326	0.37101	9	1.14942	0.200908	9	1.03883	0.0549608	9	0.965688	-0.0503708	9	1.08399	0.119207	0.109451	0.93999
129	V2LHS_33273	NME5	0.798552	-0.324541	6	0.989453	-0.0152972	9	1.23627	0.305998	9	1.30027	0.378808	9	1.15109	0.202995	9				1.09513	0.202645	0.109593	0.72952
130	V2LHS_131102	IL7	1.04999	0.070371	9	1.09924	0.136509	9	1.06237	0.0872899	9	1.12233	0.166491	9	1.15631	0.209532	9	0.993121	-0.00995843	9	1.08056	0.0578672	0.110039	0.62091
131	V2LHS_14838	CDH1	0.965149	-0.0511757	9	1.09874	0.135852	9	1.14186	0.191392	9				0.95368	-0.0684222	9	1.26947	0.344225	9	1.08578	0.131394	0.110374	0.60846
132	V2LHS_84203	RALBP1	1.32843	0.40972	9	1.07383	0.102761	9	1.03803	0.0538475	9	1.04216	0.0595751	9	1.08678	0.120058	4	0.967137	-0.0482084	8	1.08939	0.12426	0.116292	0.6294
133	V2LHS_262034	BRAF	0.963451	-0.0537163	4										1.03091	0.0439139	5	1.28269	0.359176	9	1.09235	0.168257	0.116458	0.55832
134	V2LHS_88884	CD40LG	0.936186	-0.0951332	7	1.02458	0.0350353	8	1.16159	0.216103	8	1.30218	0.380934	8	1.06237	0.0872822	9	1.06206	0.0868692	9	1.0915	0.126188	0.118515	0.22265
135	V2LHS_98065	RELA	1.19314	0.254767	9	1.02402	0.0342385	9	0.893943	-0.161746	8	1.12901	0.17506	8	1.09992	0.137393	9	1.22064	0.28764	9	1.09345	0.120039	0.121226	0.64129
136	V2LHS_112729	CASP8	1.11198	0.153132	9	1.14761	0.198636	9	1.07926	0.110039	9	1.03991	0.0564565	9	1.12873	0.174706	9	1.04652	0.0655982	9	1.09234	0.0442385	0.126428	0.43164
137	V2LHS_64876	CD28	1.30051	0.379079	9	1.14678	0.197585	9	1.08302	0.11506	9	1.02051	0.0292899	9	0.987739	-0.0177982	7	1.04188	0.0591835	8	1.09674	0.113945	0.127066	0.39095
138	V2LHS_83794	ESR1	1.03171	0.0450333	7	0.86528	-0.208762	5	1.06957	0.0970257	8	1.03259	0.0462722	9	1.27368	0.349006	9	1.35556	0.438887	9	1.10473	0.179203	0.12791	0.46221
139	V2LHS_170016	PIM1	0.927927	-0.107917	6	1.22195	0.289191	9	1.25869	0.331926	9	1.16372	0.218746	9	0.917474	-0.12426	9	1.11834	0.161358	9	1.10135	0.146538	0.128174	0.45786
140	V2LHS_53152	HDAC3	0.823192	-0.280699	5				1.22405	0.291667	9	1.16782	0.223816	8	1.25622	0.329095	9	1.05654	0.079348	9	1.10557	0.175179	0.128645	0.52129
141	V2LHS_231477	PTEN	1.29861	0.37697	9	1.05157	0.0725392	9	1.04399	0.0621059	9	1.01982	0.0283092	9	1.08231	0.11411	9	1.0885	0.12234	9	1.09746	0.10175	0.129396	0.62801
142	V2LHS_94573	BIRC2	1.09257	0.12772	9	1.0604	0.0846075	9	1.17917	0.237777	8	1.06513	0.0910248	9	1.10441	0.143275	9	1.08146	0.11298	7	1.09719	0.0434143	0.132897	0.59465
143	V2LHS_61809	HDAC1	1.40186	0.487346	9	1.13265	0.179701	9	0.910647	-0.135035	9	1.06551	0.0915392	9	1.04754	0.0670071	8	1.08653	0.119729	9	1.10746	0.162377	0.135048	0.82571
144	V2LHS_69232	FAIM3	1.22754	0.295765	7	1.05529	0.0776351	7	1.03285	0.0466255	9	1.0534	0.0750495	8	1.05154	0.0724989	9	1.19175	0.253085	9	1.10206	0.0844841	0.136776	0.58165
145	V2LHS_257956	PROK2	1.04111	0.0581237	8	1.09096	0.125596	9	1.06274	0.0877881	9	1.16264	0.21741	9	1.14651	0.197254	9				1.10079	0.0524947	0.137234	0.37806
146	V2LHS_33276	NME5	1.05567	0.0781595	9	1.15489	0.207754	9	0.968226	-0.0465849	9	0.999945	-7.92984e-05	9	1.18475	0.244586	9	1.27678	0.352514	8	1.10671	0.118759	0.139392	0.59029
147	V2LHS_76498	MLH1	1.26033	0.333802	9	1.14492	0.195252	7	1.13815	0.186694	8	0.970876	-0.0426412	9	1.09755	0.134283	5	1.02866	0.0407729	9	1.10675	0.100672	0.141361	0.39672
148	V2LHS_64878	CD28	1.21635	0.282554	6	1.0022	0.00316803	7													1.10927	0.151426	0.142861	0.80291
149	V2LHS_46878	SOCS3	0.867348	-0.205316	4	1.05035	0.0708656	9	1.1089	0.14913	9	1.04256	0.0601325	9	0.96352	-0.0536137	8	1.80449	0.85159	4	1.13953	0.336312	0.145465	0.79373
150	V2LHS_89932	PSEN1	0.972567	-0.0401302	4	1.08265	0.114561	5	1.23623	0.305945	9	1.12806	0.173849	9	1.09566	0.131799	7	1.14218	0.191784	8	1.10956	0.0861809	0.146302	0.57685
151	V2LHS_94563	BIRC3				1.07723	0.107321	4	1.16063	0.214903	8	1.19844	0.261152	9	1.13756	0.185945	9	0.999919	-0.000117167	4	1.11475	0.0778179	0.153841	0.5752
152	V2LHS_13407	TOPORS	1.44787	0.533932	9	1.1208	0.164526	9	1.08675	0.120017	9	1.04598	0.064856	7	0.994824	-0.0074871	7	1.03431	0.0486716	8	1.12176	0.165576	0.154086	0.42189
153	V2LHS_53159	SOCS2	1.21281	0.278357	9	1.21035	0.275428	9	0.973238	-0.0391361	9	1.07047	0.0982449	9	1.098	0.134883	9	1.14502	0.19537	9	1.11832	0.0915019	0.157191	0.85451
154	V2LHS_99473	IER3	1.05053	0.0711198	9	1.08923	0.123306	9	1.18121	0.240269	8	1.1258	0.170956	9	1.15983	0.213908	9	1.09838	0.135381	9	1.1175	0.0481024	0.159156	0.42619
155	V2LHS_94509	ANXA5										1.20679	0.271176	9	1.06004	0.0841225	9	1.09147	0.126268	9	1.11943	0.0772682	0.160522	0.76023
156	V2LHS_225517	IL3	0.95669	-0.0638768	5	1.11223	0.153451	4	1.21308	0.278673	9	1.15403	0.206678	9	1.10595	0.145293	9	1.1874	0.247809	8	1.12156	0.0908601	0.161338	0.34028
157	V2LHS_193312	NT5C3	1.21756	0.283991	9	1.08415	0.116568	8	1.06422	0.0897915	9										1.12198	0.083375	0.16345	0.87
158	V2LHS_14834	CDH1	1.06073	0.0850539	9	1.04631	0.065317	7	1.18093	0.239923	8	1.09314	0.128474	9	1.23138	0.30028	9				1.1225	0.080237	0.16381	0.65015
159	V2LHS_218928	TPT1				1.08222	0.113994	9	1.02013	0.0287502	9	1.20997	0.274971	9	1.13385	0.181233	9	1.16634	0.221985	9	1.1225	0.0738307	0.164187	0.37573
160	V2LHS_261056	MLH1	0.99018	-0.0142374	5	1.2273	0.295494	8	1.19018	0.251179	6	1.13323	0.18044	8	1.00877	0.0125983	6	1.20081	0.264003	9	1.12508	0.102191	0.164913	0.38351
161	V2LHS_93648	WRN	1.11101	0.151874	9	1.00992	0.0142355	9	1.2188	0.285459	9	1.16435	0.219521	8							1.12602	0.0890357	0.167772	0.55372
162	V2LHS_111488	IL10							0.905295	-0.14354	7	1.16492	0.220225	9	1.26193	0.335626	9	1.19751	0.260036	9	1.13241	0.156684	0.168087	0.49372
163	V2LHS_199238	API5	0.949509	-0.074746	9	1.07706	0.107096	9	1.08964	0.123847	9	1.08897	0.122967	9	1.17114	0.22791	9	1.41897	0.504841	9	1.13255	0.157383	0.168653	0.65653
164	V2LHS_239043	FANCF	1.30462	0.383625	9	1.03107	0.0441448	8	1.02024	0.0289088	8	1.0959	0.132112	9	1.08816	0.121889	9	1.23676	0.306564	9	1.12946	0.115442	0.16954	0.31572
165	V2LHS_134993	BFAR	1.37561	0.460074	9	1.11772	0.160565	9	1.17382	0.231213	9	1.06964	0.0971245	9	1.0798	0.110768	9	0.977891	-0.0322541	9	1.13242	0.135397	0.171248	0.5282
166	V2LHS_163085	GSX1	1.1685	0.224653	9	1.26715	0.341589	9	1.10376	0.142426	9	1.02704	0.0384973	8	1.03531	0.0500663	9	1.18562	0.245637	9	1.13123	0.0934141	0.173811	0.43204
167	V2LHS_84200	RALBP1	1.33107	0.412591	9	1.15167	0.203724	9	1.10448	0.143366	9				1.00074	0.00106667	9	1.07936	0.110182	9	1.13347	0.123252	0.174186	0.7305
168	V2LHS_195828	HMGB1	1.0997	0.137116	9	1.40531	0.49089	9	1.20783	0.272417	9	1.1125	0.153811	8	0.882499	-0.180333	7				1.14157	0.189516	0.17478	0.3405
169	V2LHS_111640	IL6	1.28213	0.358544	9	0.977183	-0.0332992	4	1.04972	0.0700008	9	1.18849	0.249132	9	1.13999	0.189025	8	1.16344	0.218402	9	1.13349	0.107246	0.175301	0.41153
170	V2LHS_27758	BAG3	1.13616	0.184167	9	1.08378	0.116068	8	1.16948	0.225869	9										1.12981	0.043204	0.175368	0.93356
171	V2LHS_61813	HDAC1	1.66697	0.737224	9	1.15899	0.212863	7	1.17371	0.231079	8	1.01614	0.0231025	5	0.99348	-0.00943686	7	0.917607	-0.124052	6	1.15448	0.269888	0.178463	0.59694
172	V2LHS_199619	TAX1BP1	1.07243	0.100882	8	1.24376	0.314702	9	1.24077	0.311234	9	1.07604	0.105728	9	1.14114	0.190476	9	1.04424	0.0624537	9	1.1364	0.087943	0.180913	0.47365
173	V2LHS_111877	TGFB1				1.09739	0.134077	8	1.06339	0.0886682	9	1.11005	0.150622	9	1.0957	0.131851	7	1.32759	0.408813	9	1.13882	0.106921	0.182806	0.60556
174	V2LHS_94267	ACVR1	1.13783	0.186289	9	1.31136	0.391062	9	1.22076	0.287782	9	1.05536	0.0777357	9	1.07346	0.10227	9	1.09649	0.132891	9	1.14921	0.0988598	0.196338	0.39591
175	V2LHS_15228	BAG1	1.21401	0.279784	8	1.25447	0.327077	9	0.959207	-0.0600862	9	0.990645	-0.0135601	8	1.24447	0.315528	9	1.26373	0.337686	9	1.15442	0.140391	0.197738	0.22051
176	V2LHS_239296	ESR1	1.03885	0.0549859	6	1.25726	0.330285	9	1.15602	0.209164	8	1.10126	0.139161	9	1.15746	0.210968	9	1.20313	0.266795	9	1.15233	0.0763114	0.201893	0.21971
177	V2LHS_172732	BCL2L2	1.13407	0.181512	9	1.13567	0.183549	9	1.27698	0.352733	9	1.16468	0.219931	8	1.14821	0.199384	9	1.05798	0.0813116	9	1.15293	0.0710169	0.20307	0.22758
178	V2LHS_72721	MCL1	1.10607	0.145446	7	1.10426	0.143079	9	0.962134	-0.055691	6	1.21083	0.275991	9	1.35136	0.434407	9	1.2377	0.307661	7	1.16206	0.134446	0.208482	0.24991
179	V2LHS_160348	BIRC8	1.12953	0.175729	8	1.25294	0.325319	9	1.2565	0.329416	7	1.12143	0.16534	9	1.03297	0.0467924	9	1.16964	0.226064	9	1.1605	0.0855524	0.211443	0.27126
180	V2LHS_94569	BIRC2	1.11701	0.159642	9	1.20294	0.266565	9	1.52162	0.60561	6	1.02186	0.031201	9	1.00296	0.00426886	9	1.15623	0.209429	7	1.17044	0.188449	0.212786	0.75269
181	V2LHS_56478	TNFAIP3	1.06233	0.0872338	9	1.07304	0.101699	9	1.22767	0.295925	9	1.29524	0.373215	9	1.15481	0.207657	9				1.16262	0.0999536	0.213146	0.45837
182	V2LHS_201509	NFKB1	1.27208	0.347191	9	1.18335	0.242878	9	1.12605	0.171275	9	1.09292	0.128182	9	1.13077	0.177303	9	1.17776	0.236051	6	1.16382	0.0629963	0.217146	0.03145
183	V2LHS_249963	NRG2	1.20112	0.264382	8	1.33146	0.41301	9	1.06331	0.0885577	8	1.13594	0.183882	9	1.01822	0.0260563	9	1.26649	0.340833	9	1.16942	0.119938	0.219453	0.55659
184	V2LHS_15289	BAD	0.913156	-0.131066	7	1.09088	0.125486	8	1.16659	0.222294	9	1.36044	0.444072	9	1.30993	0.389487	8	1.21925	0.285994	9	1.17671	0.161396	0.222711	0.378
185	V2LHS_131072	IGF1R	1.08381	0.116109	9	0.994129	-0.00849525	9	1.101	0.138818	9	1.1758	0.233647	9	1.18627	0.24643	8	1.5425	0.625274	8	1.18059	0.190528	0.225297	0.51717
186	V2LHS_1922	HIPK3	1.33329	0.414992	9	1.40949	0.49517	9	1.16289	0.21772	9	1.11097	0.151825	9	0.965882	-0.0500817	9	1.10225	0.140455	9	1.1808	0.163161	0.228347	0.23322
187	V2LHS_38858	AVEN	1.31584	0.39598	9	1.27861	0.35458	4	1.09883	0.135969	9	1.17176	0.22868	8	1.02679	0.0381432	9				1.17837	0.120719	0.23067	0.46138
188	V2LHS_251358	PRDX2	1.26871	0.343365	9	1.20466	0.268629	9	1.14134	0.190728	7	1.09305	0.128359	9	1.16837	0.224499	9	1.18848	0.249117	9	1.17744	0.0594993	0.234116	0.46998
189	V2LHS_280261	NT5C3	1.44372	0.529788	4				1.45183	0.537876	8	1.1819	0.241104	9	0.933105	-0.0998893	9	0.97698	-0.0335997	6	1.19751	0.247025	0.235056	0.69019
190	V2LHS_67331	BRE	1.30611	0.385278	8	1.30072	0.379315	9	1.13183	0.178653	9	1.1269	0.172366	9	1.11771	0.160547	9	1.10833	0.148388	8	1.18193	0.0944588	0.237424	0.29277
191	V2LHS_31928	SORT1	1.26903	0.343721	9	1.19926	0.262145	9	1.07664	0.106535	9										1.18164	0.0973958	0.237467	0.64272
192	V2LHS_16306	AATF	1.61734	0.693619	6	1.42988	0.51589	7	0.877	-0.189352	7	0.975072	-0.0364197	6	1.08117	0.112597	9	1.2713	0.346304	9	1.20863	0.283087	0.24044	0.29306
193	V2LHS_38856	AVEN	1.04996	0.0703317	9	1.2824	0.358848	9	1.23	0.298659	9	1.24209	0.312767	9	1.2382	0.308242	9	1.0706	0.0984177	9	1.18554	0.0989176	0.241211	0.42437
194	V2LHS_94504	ANXA4	1.35842	0.441931	9	1.19266	0.254187	9	1.31355	0.393466	9	1.05454	0.0766074	7	1.09827	0.135235	8	1.11996	0.163442	9	1.18957	0.122724	0.244145	0.18529
195	V2LHS_22178	SULF2	1.12659	0.171964	9	1.15994	0.214045	9	1.215	0.280959	9	1.1874	0.247801	9	1.29992	0.378418	9	1.14745	0.198431	9	1.18938	0.0623637	0.248603	0.33961
196	V2LHS_243170	CDH1	1.14606	0.196685	9	1.28776	0.36486	9	1.18285	0.242266	9	1.21854	0.285158	9	1.226	0.293961	9	1.07925	0.110028	9	1.19008	0.0719926	0.248826	0.26215
197	V2LHS_111807	BCL2	1.11164	0.152684	9	1.29743	0.375655	9	1.4374	0.523466	8	1.2585	0.331708	9	1.0807	0.11197	8	1.00167	0.00240443	7	1.19789	0.161632	0.249648	0.08356
198	V2LHS_94579	XIAP	1.2222	0.289485	9	1.24933	0.321153	9	1.40856	0.494223	9	1.14264	0.192374	9	1.00255	0.0036738	9	1.14901	0.200393	9	1.19572	0.135049	0.250217	0.40084
199	V2LHS_46879	SOCS3	1.36617	0.450141	9	1.40854	0.494201	9	1.2661	0.340395	9	1.07029	0.0979993	9	1.01642	0.0235005	9	1.06921	0.0965424	9	1.19946	0.169176	0.250463	0.09476
200	V2LHS_131345	ABCB1				0.994047	-0.00861462	5	1.17952	0.238198	9	1.22832	0.296682	8	1.32285	0.403649	8	1.26912	0.343826	9	1.19877	0.125996	0.254748	0.33376
201	V2LHS_264705	ANXA1	1.4302	0.516213	9	1.37965	0.464301	9				1.02725	0.0387924	9	1.11345	0.15504	8	1.08556	0.118439	9	1.20722	0.184005	0.258557	0.18931
202	V2LHS_115118	BIRC6	1.11698	0.159602	9	1.41918	0.505061	9	1.28564	0.362487	9	1.13297	0.180111	9	1.03842	0.0543943	9	1.22425	0.291893	8	1.20291	0.136679	0.258925	0.23384
203	V2LHS_233041	ACVR1	1.30525	0.384326	9	1.21828	0.284842	9				1.07292	0.101537	8	1.22714	0.295296	9	1.19143	0.252689	9	1.203	0.0841529	0.263738	0.42789
204	V2LHS_172727	BCL2A1	1.06401	0.0895128	7				1.28081	0.357054	7	1.19429	0.256151	9	1.13781	0.186259	9	1.3492	0.432107	9	1.20522	0.112969	0.264217	0.61691
205	V2LHS_72724	MCL1	1.43986	0.525926	9	1.22578	0.293703	9	1.11242	0.153698	9	1.21792	0.284416	9	1.01537	0.0220082	9	1.26349	0.33741	9	1.21247	0.143786	0.269527	0.15032
206	V2LHS_131347	ABCB1	1.1161	0.158468	6	1.16459	0.219819	9	1.27571	0.351302	9	1.32255	0.403325	9	1.22493	0.292705	9	1.1535	0.20602	9	1.20956	0.0790942	0.27194	0.33678
207	V2LHS_99470	IER3	1.23023	0.298927	9	1.49059	0.575884	9	1.22745	0.295665	9	1.1789	0.237442	8	1.01607	0.0230018	9	1.15013	0.201796	9	1.21556	0.155833	0.272119	0.2577
208	V2LHS_111876	TGFB1	1.40603	0.491624	9	1.27327	0.348544	9	1.07727	0.107382	9	1.08165	0.113237	9	1.309	0.38847	9	1.15671	0.210032	8	1.21732	0.133296	0.276548	0.21072
209	V2LHS_203287	RASA1	1.38582	0.470744	9	1.21953	0.28632	9	1.054	0.0758803	7										1.21978	0.16591	0.277648	0.44636
210	V2LHS_94568	BIRC2	1.26569	0.339929	8	1.2114	0.276678	9	1.11062	0.151359	9				1.18204	0.241273	7	1.31164	0.391373	9	1.21628	0.0772935	0.280123	0.3164
211	V2LHS_131070	IGF1R	1.44781	0.533868	9	1.39305	0.478246	9	1.12188	0.165916	8	1.14971	0.201268	9	1.12386	0.168461	9	1.19914	0.262003	9	1.23924	0.14413	0.301627	0.17842
212	V2LHS_94541	APAF1	1.37469	0.459103	9	1.27802	0.353905	9	1.17534	0.233082	9	0.936955	-0.093948	5	1.34572	0.428373	7	1.35592	0.439271	9	1.24444	0.16739	0.303298	0.12659
213	V2LHS_255010	SOCS3	1.39691	0.482239	9	1.47167	0.557451	9	1.21831	0.284882	9	1.18214	0.241406	9	1.09559	0.131702	8	1.11168	0.152738	9	1.24605	0.154409	0.308403	0.19186
214	V2LHS_227071	IL10	1.19018	0.251184	9	1.05138	0.0722813	8	1.14702	0.19789	9	1.33011	0.41155	9	1.53566	0.618857	9	1.23138	0.300281	9	1.24762	0.168502	0.308674	0.0772
215	V2LHS_111643	IL6	1.36656	0.450549	7	1.40122	0.486683	9	1.25295	0.325331	9	1.1901	0.251081	9				1.02764	0.0393359	8	1.24769	0.149556	0.310596	0.2636
216	V2LHS_131101	IL7	1.17218	0.229191	5	1.22771	0.295968	8	1.38023	0.464905	9	1.31065	0.390281	9	1.21967	0.286491	9	1.18721	0.247576	9	1.24961	0.0800652	0.319069	0.1607
217	V2LHS_15164	BRAF	1.33232	0.413945	8	1.41822	0.504077	6	1.41893	0.504807	9	1.39785	0.483207	9	1.15449	0.20725	9	0.871477	-0.198465	7	1.26555	0.217451	0.319137	0.1508
218	V2LHS_236766	NUAK2	1.19352	0.255225	9	1.27622	0.351882	9	1.27008	0.34492	8	1.27594	0.351559	9							1.25394	0.0403792	0.325896	0.34284
219	V2LHS_98066	RELA													1.25298	0.325358	4	1.26473	0.338824	9	1.25885	0.00830819	0.332091	0.37339
220	V2LHS_197150	HSPA8	1.33142	0.412968	9	1.04454	0.062863	9				1.13043	0.176872	8	1.36015	0.443769	9	1.47846	0.564096	8	1.269	0.177246	0.332114	0.27392	HSPA8-C
221	V2LHS_172729	BCL2L2	1.3479	0.430709	9	1.48586	0.571303	9	1.31769	0.39801	8	1.23545	0.305031	9	1.08773	0.121325	9	1.18063	0.239551	9	1.27588	0.139381	0.344322	0.04338
222	V2LHS_261848	TAX1BP1	1.56401	0.645247	9	1.21868	0.285319	9	1.15892	0.21278	8	1.25189	0.324108	9	1.19919	0.262057	9				1.27854	0.163088	0.345902	0.65523
223	V2LHS_172725	BCL2A1	0.955919	-0.0650398	7				1.53768	0.620758	6	1.36794	0.45201	9	1.17822	0.236603	9	1.41436	0.50015	9	1.29082	0.227481	0.348896	0.40234
224	V2LHS_172724	BCL2A1	1.19672	0.259083	9	1.51133	0.595816	9	0.969555	-0.0446047	9	1.48388	0.569379	9	1.2706	0.34551	9	1.29231	0.369954	4	1.2874	0.19915	0.349189	0.20251
225	V2LHS_84222	MALT1	1.12661	0.171988	8	1.29867	0.377035	8	1.27639	0.352071	9				1.25788	0.331	7	1.45411	0.540141	8	1.28273	0.116895	0.354447	0.08587
226	V2LHS_201075	NFIA	1.53557	0.618778	9	1.21574	0.281834	6	1.11966	0.163061	6										1.29032	0.217757	0.354558	0.4003
227	V2LHS_15215	BNIP2	1.27691	0.352659	9	1.36632	0.450296	9	1.42949	0.515496	9	1.10929	0.149642	9				1.28654	0.363494	9	1.29371	0.120468	0.366317	0.29025
228	V2LHS_197087	HBXIP	1.20296	0.266591	9	1.26933	0.344063	9	1.33409	0.415854	9	1.29772	0.375978	9	1.44306	0.529134	7	1.22386	0.291439	8	1.29517	0.0867738	0.37051	0.14376
229	V2LHS_192049	AKT1	1.17483	0.232451	8	1.50694	0.591623	9	1.51327	0.597669	9	1.26858	0.34321	9	1.06634	0.0926659	9				1.30599	0.199613	0.371524	0.12693
230	V2LHS_84224	MALT1	1.65422	0.726153	9	1.63291	0.707446	9	1.32806	0.409324	9	1.13098	0.177571	9	0.902682	-0.14771	4				1.32977	0.323685	0.374557	0.12519
231	V2LHS_27759	BAG3	1.25486	0.327523	9	1.43406	0.520106	9	1.32557	0.40661	8	1.20087	0.264075	9							1.30384	0.100718	0.379579	0.15685
232	V2LHS_92217	NFKB1	1.18181	0.240999	8	1.32387	0.404762	9	1.26859	0.343221	9	1.30134	0.38	8	1.32015	0.400699	9	1.42481	0.510765	6	1.30343	0.0792957	0.380074	0.16731
233	V2LHS_262960	NFKB1	1.11159	0.152631	9	1.08347	0.115658	7	1.26941	0.344159	9	1.45381	0.539839	9	1.32145	0.402124	9	1.65704	0.728608	9	1.31613	0.216033	0.380503	0.15632
234	V2LHS_171930	VEGFA	1.51751	0.601704	9	1.3417	0.424059	9	1.17132	0.228138	9	1.31544	0.39555	9	1.21931	0.286059	7	1.28218	0.358599	8	1.30791	0.120249	0.382352	0.00684
235	V2LHS_216840	NFIA													1.31984	0.400359	9	1.28968	0.367012	9	1.30476	0.0213242	0.383685	0.53998
236	V2LHS_243025	BAD				1.26895	0.343634	5	1.20059	0.263741	9	1.19116	0.252361	9	1.26969	0.344479	9	1.68257	0.75067	9	1.32259	0.204587	0.390977	0.13396
237	V2LHS_234383	IL7	1.51847	0.602618	9	1.36188	0.445604	9	1.45189	0.537937	9	1.18026	0.23911	9				1.0944	0.130142	7	1.32138	0.179549	0.391082	0.11372
238	V2LHS_131071	IGF1R	1.59322	0.671943	9	1.44745	0.533515	9	1.38602	0.470946	9	0.975671	-0.0355336	4				1.25226	0.324538	8	1.33092	0.233347	0.393081	0.07262
239	V2LHS_225953	CASP8	1.39164	0.476791	9	1.39908	0.484474	8	1.34156	0.423913	9	1.23442	0.303833	9	1.19393	0.255716	9	1.38274	0.467535	9	1.3239	0.0882209	0.402044	0.24084
240	V2LHS_94505	ANXA4				1.22376	0.29132	9	1.42087	0.506772	9	1.39529	0.480568	9	1.37709	0.461618	9	1.26843	0.343043	9	1.33709	0.0859711	0.416664	0.19766
241	V2LHS_252940	NFIA	1.23292	0.302079	8	1.33607	0.417995	9	1.3446	0.427172	6	1.49358	0.57877	8	1.22645	0.294487	9	1.48433	0.569811	9	1.35299	0.116448	0.431719	0.02249
242	V2LHS_171929	VEGFA	1.49029	0.575597	9	1.57097	0.651658	9	1.18435	0.244099	8	1.2143	0.280124	5	1.24055	0.310978	7	1.4723	0.558069	9	1.36213	0.167582	0.436754	0.0521
243	V2LHS_50504	MAPK8IP2	1.74137	0.80022	9	1.59573	0.674216	9	1.15968	0.213721	8	1.20544	0.269558	9	1.32442	0.405357	7	1.22045	0.287416	9	1.37451	0.238539	0.441748	0.11542
244	V2LHS_48295	NAIP	1.54946	0.631763	9	1.45434	0.54036	9	1.37755	0.462101	8	1.41009	0.495787	9				1.09779	0.134596	7	1.37784	0.169392	0.452921	0.05359
245	V2LHS_222904	BCL2A1	1.49113	0.57641	9	1.56548	0.646604	9	1.33947	0.421661	9	1.36094	0.444608	9	1.27215	0.347273	9	1.2329	0.302054	8	1.37701	0.128043	0.456435	0.0625
246	V2LHS_13406	TOPORS	1.38133	0.466055	8	1.32108	0.401713	9	1.49609	0.581197	9	1.60303	0.680803	9	1.1679	0.223912	9	1.31959	0.400093	9	1.3815	0.151866	0.458962	0.0531
247	V2LHS_197671	API5	1.37054	0.454747	9	1.44494	0.531013	9	1.6604	0.731534	8	1.46458	0.550485	9	1.18769	0.248153	9	1.22309	0.290535	9	1.39187	0.173692	0.467745	0.00311
248	V2LHS_14401	XIAP	1.48247	0.568006	9	1.46068	0.546637	9	1.61598	0.692408	9	1.30724	0.386529	9	1.27195	0.347038	9	1.22808	0.296405	8	1.3944	0.149332	0.472837	0.00013
249	V2LHS_15144	BNIP2	1.48945	0.574776	9	1.68245	0.750566	9	1.53427	0.617555	9	1.39875	0.484136	9	1.09405	0.129675	9	1.2356	0.305217	9	1.40576	0.212718	0.476987	0.01371
250	V2LHS_112102	ANXA1	1.43574	0.521799	8	0.973437	-0.0388401	5				1.51183	0.596296	9	1.44201	0.528086	7	1.75242	0.809351	8	1.42309	0.282419	0.483338	0.0193
251	V2LHS_202399	VHL	1.3154	0.395502	9	1.48458	0.570057	9	1.54109	0.623953	9	1.36793	0.451991	9	1.20104	0.264287	9	1.5245	0.608335	8	1.40576	0.134263	0.485687	0.00358
252	V2LHS_9479	CLN3	1.90632	0.93079	9	1.91796	0.939569	9	1.34845	0.431305	7	1.13089	0.177459	7	1.03552	0.0503595	7	1.3064	0.385594	9	1.44092	0.382432	0.485846	0.00854
253	V2LHS_15168	BRAF	1.45152	0.537561	9	1.40698	0.4926	9	1.41672	0.502559	9	1.44548	0.531551	9	1.40786	0.493503	9	1.30062	0.379201	9	1.40486	0.0544921	0.489496	0.06378
254	V2LHS_197120	HBXIP	1.49591	0.581024	9	1.53082	0.614306	9	1.27976	0.35587	9	1.41271	0.498463	9	1.42118	0.507086	9	1.34412	0.426662	4	1.41408	0.0930745	0.497235	0.04175
255	V2LHS_131069	IGF1R	1.54411	0.62678	9	1.56828	0.649181	9	1.43332	0.519364	9	1.33269	0.414339	8	1.2167	0.282979	9	1.43135	0.517375	9	1.42108	0.131638	0.50167	0.01521
256	V2LHS_240091	CBX4	1.14875	0.200067	6	1.52661	0.610333	6	1.60401	0.681684	9	1.75189	0.808911	9	1.59553	0.674031	7	1.0385	0.0545043	6	1.44421	0.283472	0.504922	0.03769
257	V2LHS_111639	IL6	1.5017	0.586601	9	1.36251	0.446264	9	1.31181	0.391564	9	1.54767	0.630098	9	1.69587	0.762022	9	1.17403	0.231475	9	1.43227	0.186378	0.508004	0.04221
258	V2LHS_64880	CD28	1.48171	0.567261	9	1.62964	0.704552	9	1.43021	0.516229	7	1.30713	0.386403	9	1.29023	0.367623	8				1.42778	0.138869	0.508414	0.05072
259	V2LHS_94539	APAF1	1.59065	0.669614	9	1.38041	0.465102	9	1.44063	0.526703	9	1.51752	0.601714	9	1.35012	0.433083	9	1.34595	0.428628	9	1.43755	0.0991387	0.520807	0.02571
260	V2LHS_14715	BARD1	1.37119	0.455425	9	1.58877	0.667915	9	1.55402	0.636003	9	1.47358	0.559323	9	1.55774	0.639452	9	1.17	0.226513	9	1.45255	0.159256	0.530772	0.00935
261	V2LHS_201580	NFKB1	1.25185	0.324065	9	1.26169	0.335359	9	1.30686	0.386109	6	1.65938	0.730648	9	1.49927	0.584262	9	1.89279	0.920511	8	1.47864	0.257921	0.546826	0.09926
262	V2LHS_200174	BIRC7	1.37188	0.456151	7	1.5297	0.613246	9	1.39742	0.482764	9	1.5143	0.598647	9	1.50835	0.592975	9	1.50662	0.591316	9	1.47138	0.0681512	0.55585	0.04047
263	V2LHS_196223	TAX1BP1	1.47753	0.563189	9	1.84364	0.882556	9	1.40202	0.487508	8	1.22344	0.290948	9	1.49523	0.580369	9	1.49793	0.582971	9	1.48997	0.202039	0.56459	0.00607
264	V2LHS_11600	IL6	1.55045	0.632689	9	1.33919	0.42136	9	1.5662	0.647269	9	1.57517	0.655507	9	1.59424	0.67287	9	1.30304	0.381886	9	1.48805	0.130579	0.568597	0.00445
265	V2LHS_6552	BIRC3	1.36159	0.445288	9	1.55605	0.637887	9	1.53238	0.615779	9	1.48117	0.566734	9	1.5389	0.621903	8				1.49402	0.0791171	0.577518	0.01376
266	V2LHS_48294	NAIP	1.44833	0.534391	9	1.43935	0.525415	8	1.83772	0.87792	9	1.78364	0.834824	9	1.39241	0.477589	9	1.2913	0.36883	8	1.53213	0.223514	0.603161	0.00013
267	V2LHS_48293	NAIP	1.73613	0.795871	9	1.50848	0.593096	9	1.66868	0.738705	9	1.65998	0.731169	9	1.32998	0.411407	9	1.29985	0.378343	9	1.53385	0.185454	0.608099	0.02534
268	V2LHS_228530	BIRC6	1.76972	0.823524	9	1.44531	0.531383	9	1.64208	0.71552	9	1.55811	0.639799	9	1.43151	0.517533	9	1.38597	0.470895	9	1.53878	0.146951	0.616442	0.00083
269	V2LHS_76497	MLH1	1.18378	0.243397	9	1.51553	0.599823	8	1.91369	0.93636	9	1.95225	0.965138	9	1.27831	0.354236	9				1.56871	0.354066	0.619791	0.08556
270	V2LHS_172731	BCL2L2	1.55518	0.637082	9	1.77461	0.827499	9	1.57487	0.655233	8	1.67663	0.74556	9	1.38401	0.468858	9	1.3903	0.475393	7	1.55927	0.154706	0.634938	1e-05
271	V2LHS_69410	RHOC	1.38172	0.466467	4				1.75145	0.808554	5	1.60379	0.681483	4							1.57899	0.18611	0.652168	0.00615
272	V2LHS_84147	CYP1B1	1.9637	0.973571	9	1.63806	0.71199	9	1.23178	0.300748	6	1.56496	0.646126	9	1.6891	0.756257	9	1.50953	0.594102	9	1.59952	0.23944	0.663799	0.02361
273	V2LHS_111502	IL1A	2.09548	1.06728	9	1.62015	0.696125	9	1.51616	0.600422	8	1.59778	0.676068	7	1.46379	0.549709	9	1.32595	0.407023	9	1.60322	0.263264	0.666105	0.00544
274	V2LHS_62492	MTL5	1.57162	0.652252	9	1.71601	0.779059	9	2.06251	1.0444	9	1.55878	0.640417	7	1.34053	0.422808	9	1.66391	0.734578	9	1.65223	0.238714	0.712253	0.0117
275	V2LHS_27756	BAG3	2.21988	1.15048	9										1.50054	0.585483	7	1.51633	0.600586	8	1.74558	0.410826	0.77885	0.00551
276	V2LHS_76354	MSH2	2.0046	1.00331	9	2.02314	1.01659	8	2.36934	1.24448	8	2.39209	1.25827	9	1.76185	0.817089	9	1.63859	0.712458	9	2.0316	0.30726	1.0087	3e-05
277	V2LHS_61808	HDAC1	4.15323	2.05423	7	2.81437	1.49281	4	2.62841	1.39419	5							2.97042	1.57067	4	3.1416	0.688752	1.62797	1e-06
278	V2LHS_172392	CXCR4	4.49632	2.16874	5	3.64629	1.86643	5	2.99354	1.58185	4										3.71205	0.753541	1.87234	1e-06
