# Supplementary material for: Decoding pooled RNAi screens by means of barcode tiling arrays
Source: BMC Genomics. 2010 Jan 5;11:7. doi: 10.1186/1471-2164-11-7 (PMC2824726; doi:10.1186/1471-2164-11-7)
Supplement: Additional file 3 — Description: Array data deposition information, Shown are ArrayExpress accession numbers. [file 1471-2164-11-7-S3.XLS]

## Sheet: Tabelle1
Experiment name	ArrayExpress accession	Specified release date
Decoding pooled RNAi screens by means of barcode tiling arrays - Dilution series barcode	E-MEXP-2474	2009-12-08
Decoding pooled RNAi screens by means of barcode tiling arrays - Dilution series half hairpin	E-MEXP-2475	2009-12-08
Decoding pooled RNAi screens by means of barcode tiling arrays - Pooled screen 1	E-MEXP-2476	2009-12-08
Decoding pooled RNAi screens by means of barcode tiling arrays - Pooled screen 2 and 3	E-MEXP-2477	2009-12-08
